# Supplementary material for: Vγ1 and Vγ4 gamma-delta T cells play opposing roles in the immunopathology of traumatic brain injury in males
Source: Nat Commun. 2023 Jul 18;14:4286. doi: 10.1038/s41467-023-39857-9 (PMC10354011; doi:10.1038/s41467-023-39857-9)
Supplement: Supplementary file 4 — Supplementary Data 1 [file 41467_2023_39857_MOESM4_ESM.xlsx]

## Sheet: Sheet1
Microglia			Microglia			Microglia			Microglia			Microglia			Microglia			Microglia
2 dpi			2 dpi			1 year			1 year			Aged WT-Sham vs. Young WT-Sham			Aged WT-TBI vs. Young WT-Sham			Aged TCRδ-/-TBI vs. Young TCRδ-/-Sham
WT-TBI vs. WT-Sham			TCRδ-/-TBI vs. WT-TBI			WT-TBI vs. WT-Sham			TCRδ-/-TBI vs. WT-TBI			Padj < 0.05			Padj < 0.05			Padj < 0.05
Padj < 0.05			Padj < 0.05			Padj < 0.05			Padj < 0.05
Gene	log2FoldChange		Gene	log2FoldChange		Gene	log2FoldChange		Gene	log2FoldChange		Gene	log2FoldChange		Gene	log2FoldChange		Gene	log2FoldChange
Ifi27l2a	24.0365		Higd2a	22.6725		Ctsa	25.4461		Btg1	23.8242		Pisd-ps3	23.1378		Ctsa	23.677		Pisd-ps3	21.7931
Sat1	23.3052		Ifi35	22.5961		Gpr137b-ps	23.1313		Usp35	20.3629		Eef2	23.0574		Pisd-ps3	23.1589		Hps4	21.2823
Ywhab	22.4944		Ndufs3	22.2647		P2rx4	19.9747		Napa	10.9236		Klf6	22.9321		Lyn	22.418		Coro1b	21.2542
Slc39a1	22.3103		Stau1	21.5022		Mrpl17	19.5026		Cpsf1	10.2737		Rpl10a	22.2755		Sat1	22.415		Ltc4s	20.3197
2010107E04Rik	21.9516		Tmed4	21.2694		Gdi2	10.2575		Mef2d	10.1553		Dnajb1	21.6135		Grina	20.9702		Arpc1b	20.2376
Tbcb	21.5109		Clcf1-pold4	20.9257		Lrrc25	9.68242		Slc35b1	9.86094		Cd83	21.2666		Ywhab	20.963		Rpsa	19.5937
Rps7	21.3221		0610030E20Rik	18.9987		Scoc	9.30592		Gm21811	7.45066		Mid1ip1	21.1657		Ms4a6b	20.6705		Pald1	19.5838
Timm10b	20.9762		Rps13	10.4749		Map3k3	8.81396		Tctex1d4	7.34284		Ppp1r15a	20.9875		Cd83	20.6625		Fam89b	19.4436
Mrfap1	20.6986		Kxd1	10.317		Magoh	7.77957		Id3	5.83911		Lyn	20.8478		Dnajb1	20.0849		Tapbp	19.35
Trmt2a	20.4593		Cox6c	9.9539		Mrpl40	7.71862		Gcat	5.72634		Sat1	20.775		Rbm42	19.9775		Psmb6	19.2915
Rpl35a	20.1302		Kctd12	9.85248		Stip1	7.53113		Frmpd4	4.95204		Timm10b	20.7308		Mrfap1	19.9105		Ppox	19.2401
Grpel1	19.9865		Hdgfrp2	9.75179		Bckdhb	6.88426		BC106175	2.98255		Gltscr2	20.6646		2010107E04Rik	19.6238		Dctn2	19.2022
Colgalt1	19.9708		Zfand5	7.73418		Mpp6	6.71477		Laptm4a	1.83611		Cox5b	20.4142		Mafg	19.5892		Lrrc25	19.0002
Nudt16l1	19.8889		Pigq	6.711		Irf5	5.73782		Ccl2	1.59425		Vps28	20.3109		Ppp1r15a	19.4841		Pmepa1	18.9537
2900040C04Rik	19.1446		Slco2b1	6.41401		Commd8	4.7657		Ccl3	1.55586		Gadd45g	20.2284		Tmem209	19.2131		Sec24c	18.9472
Rbm3	19.0403		Tcirg1	5.71216		Gm4788	3.94144		Atf3	1.28288		Grpel1	19.9954		Zcchc7	19.1739		Oaz2	18.9146
Gps2	14.2938		H2-Q1	5.70455		Fkbp8	3.86211		Tpm3	1.28146		Tmem234	19.9154		Trmt2a	19.1719		Cep68	18.6714
Spp1	12.2206		3110062M04Rik	5.00072		Cyb5r4	3.61774		Sertad1	1.22829		Ptgds	19.8802		Nudt16l1	19.0061		Arfrp1	18.3861
Dusp1	11.3906		Tmem223	4.71701		LOC108168839	3.4279		Fkbp5	1.12054		Scamp3	19.8		Rps7	18.9476		Zfp637	18.2987
Cd83	11.1638		Dynll1	3.12302		Ap3s1	3.30427		Nfkbia	1.1187		Actr1b	19.7897		Ccrl2	18.8958		Cdc26	18.2235
Ccl2	10.6236		Ddit4	3.01873		Zfp946	3.14507		Zfp36	1.05519		Nupr1	19.7299		Rpl35a	18.8541		Qars	18.1784
Cd14	10.5176		Rnf167	2.7313		Cd164	2.92459		Pnp	0.955852		Psmb4	19.6776		Bcas2	18.612		Nop10	17.936
Fn1	9.97048		Cd164	2.49339		Zfp759	2.88196		Egr1	0.867488		Rps7	19.4578		Grpel1	18.6058		Stub1	17.8742
H2-Aa	9.84886		Gm16861	2.13504		Gm4924	2.70973		Zfp36l1	0.80666		Ywhab	19.427		Eef2	18.5907		Tmem179b	17.7544
Psmb4	9.83209		Mycl	1.93456		Gm6712	2.69819		Tagap1	0.775408		Cdc26	19.358		Cdc26	18.5677		Aprt	17.5841
P2rx4	9.49724		Fkbp5	1.80202		LOC108168358	2.6724		Rnase4	0.76251		Nelfa	19.0741		Gltscr2	18.5499		Mrpl55	17.5351
H2-Eb1	9.44469		Mras	1.79957		Gm3604	2.6724		Gm6485	0.702242		Narfl	18.6665		Nelfa	18.2916		Nupr1	17.5154
Ccnb2	9.38909		Plekho2	1.64777		Jrkl	2.63686		Mfge8	0.691061		Pycr2	18.6138		Actr1b	18.2378		Timm10b	17.4565
Top2a	9.36043		Sema4b	1.63223		F9	2.62601		Gns	-0.673858		Rbm42	18.5922		Cox5b	18.2222		Fzr1	16.963
Lgals1	9.22905		Gpd1	1.53188		Echdc1	2.58107		Tram1	-0.799185		Nudt16l1	18.547		P2rx4	18.169		Bcl10	16.7472
Ube2c	9.15956		Trp53i11	1.51091		Zfp101	2.55246		Rac1	-0.951965		Mrfap1	18.4795		Mthfs	18.1216		Bloc1s1	16.4034
Id2	8.97244		Map4k2	1.49457		Zfp367	2.5406		Peli1	-0.957588		2010107E04Rik	18.4167		Gadd45g	18.0786		2900040C04Rik	15.9953
Ch25h	8.81751		Snord104	1.47397		Gm10509	2.53358		Lamp1	-1.32462		Tbcb	18.2843		Mid1ip1	17.9786		Ten1	15.7076
Ptgds	8.73266		Mib2	1.4647		Zfp958	2.52083		Tmem30a	-1.41334		Tmem209	18.0622		Colgalt1	17.952		Timm44	15.6836
Vim	8.70757		Fam53a	1.46311		1810026B05Rik	2.51258		Vapa	-1.57738		2900040C04Rik	18.0417		Arfrp1	17.9284		Ndufv1	14.9009
Ifi204	8.62644		Borcs6	1.445		Tmx3	2.51064		Fam49b	-1.6095		Rbm3	17.9834		Psmb4	17.8073		Trp53i13	14.4084
Glmp	8.61468		Tnfrsf17	1.4052		Kyat3	2.4726		Spi1	-1.66299		Ccrl2	17.9135		Ifi27l2a	17.707		Pcna	14.1238
Cks1b	8.60737		Gpr165	1.39801		LOC105246961	2.45496		Map7d1	-1.84471		Grina	17.652		Mrpl17	17.4635		Atp5a1	12.2327
Pbk	8.60274		Peg13	1.38249		Zfp758	2.4408		2610528A11Rik	-1.858		Mthfs	17.4436		Rbm3	17.2733		Rps4x	12.1493
Cdca2	8.58923		Bmf	1.37162		Fam49b	2.43809		Mmp14	-2.03619		Bcas2	16.3955		Nupr1	16.2596		Cfh	11.5515
Ccrl2	8.58608		Khk	1.35117		Vamp7	2.41315		Rnf187	-2.28673		Dusp1	14.1502		Ptgds	15.6802		Ski	10.4903
2810417H13Rik	8.40032		Notch4	1.33791		Cfhr2	2.40515		Hspa1l	-2.35555		Arfrp1	12.2725		2900040C04Rik	15.3893		Traf7	9.91375
Cd5l	8.37874		Ppp1r21	1.32405		Fam199x	2.39078		Wwp2	-2.53623		Htra2	9.59666		Vps28	14.8221		Stx5a	9.77767
Prc1	8.37183		Foxk1	1.32098		Kitl	2.36489		Hspa1b	-3.56767		Slc35a4	9.40471		Pcna	14.21		Sec13	9.69116
Lig1	8.34304		Trappc10	1.30571		Zfp81	2.34642		Hspa1a	-3.58805		Ccl2	8.48233		Timm10b	14.1058		Prkcsh	9.64295
Knstrn	8.22832		Egln2	1.29165		Tmem30a	2.34137		Camk1	-3.65999		Acaa1b	8.20599		Dusp1	12.0033		Lta4h	9.22595
Atp5l	8.20117		Fbxl15	1.29045		Yipf4	2.3402		Pold4	-4.88176		Coro1a	8.13412		Scoc	9.35214		Dohh	8.90056
Dnajb1	8.17474		Sertad1	1.28253		1700049G17Rik	2.31673		Gm31684	-5.5482		H2-Aa	8.11916		Htra2	8.63802		Polr2j	8.85607
Enpp2	8.16708		Pex6	1.25603		Gm33378	2.31272		Tcirg1	-6.30493		Atp6v0d1	8.10734		Slc35a4	8.45522		Loxl3	8.74445
Mki67	8.15482		Adrb1	1.25274		Naa15	2.30547		Gm35247	-6.42131		Btbd19	8.06756		Atp6v0d1	8.40902		Ddx39	8.60654
Ccnb1	8.10334		D430042O09Rik	1.24591		Sass6	2.27916		Kptn	-6.79364		H2-Eb1	7.93359		Irf5	8.28829		Crlf2	8.56507
Rrm2	8.08291		Tpra1	1.23359		LOC102640133	2.26436		Ints8	-6.94285		Igfbp2	7.25068		Sucla2	8.17897		H2-Q6	8.46015
C4b	7.88579		Abhd8	1.23331		Gnpnat1	2.2452		Gsg1	-6.98081		Sucla2	7.06344		Gtf2a2	8.01964		Capg	8.18349
Nmd3	7.87717		Epn2	1.22728		Lrrcc1	2.2437		Mrps22	-7.1006		Krt18	7.05921		Ier3	7.86672		Mrpl39	8.09777
Ccl3	7.81618		Agap3	1.22635		Nedd1	2.24121		Hnrnph3	-7.26548		Slc7a7	7.01096		Fcf1	7.82401		D10Jhu81e	7.9185
Msr1	7.81174		Sipa1l3	1.22606		Xlr	2.23899		Stip1	-7.49163		Ildr2	7.00333		Nmd3	7.70054		Ctdsp2	7.878
Btbd19	7.77829		Mul1	1.22403		Zfp433	2.23671		Ethe1	-7.9105		Arl3	6.856		Ccl2	7.63086		Vti1b	5.20732
Kif22	7.77378		Tsr3	1.21217		Mpc1	2.19977		Ubxn1	-21.5411		Dnajc2	6.82424		Exosc9	7.62003		Ddit4	4.94025
Fam64a	7.76532		Hist1h1c	1.21114		Gpbp1	2.19663		Cd37	-24.8142		Lig1	6.78931		Btbd19	7.49585		Cd164	3.35753
Arhgef39	7.73134		Csad	1.20842		Ube2d3	2.18807					Wdr55	6.70798		Acaa1b	7.49062		Mtus1	3.16479
Ehd1	7.72391		Irs2	1.20698		Zfp943	2.17627					Nmd3	6.69229		Dnajc2	7.42216		Ildr2	3.11304
Ifitm1	7.7221		Ndst1	1.20436		Zfp62	2.17324					Fam71a	6.67178		Nifk	7.251		Pde2a	2.47843
Aurka	7.69449		Jade2	1.1913		Xpo1	2.17098					Pcp4l1	6.55373		Atp5l	7.1741		Rnf130	2.15907
Cdc20	7.65973		Gm32039	1.18748		Chm	2.15394					Pcbp3	6.51069		Ildr2	7.17037		Col6a3	2.14411
Nuf2	7.63423		H2-Q2	1.1506		Slc18a2	2.15218					Vat1l	6.41246		Wdr55	7.07951		Ak1	1.9681
Dna2	7.6284		Slco4a1	1.14696		Zfp760	2.15064					Vim	6.4051		Magoh	6.86193		Bysl	1.94511
Spc24	7.57837		Galnt10	1.13844		Ugp2	2.14484					Nifk	6.37584		Pnpt1	6.54814		Ik	1.8961
Pcp4l1	7.55726		Cyp27a1	1.13225		Zfp97	2.14026					Rbp1	6.35308		Coro1a	6.43711		Fkbp5	1.78786
Zbp1	7.54067		Ggt5	1.12681		Gpr34	2.13306					Ace	6.34937		Arl3	6.3385		Lyz1	1.30929
Nek2	7.53304		Zfp219	1.12454		Cfh	2.1327					Tamm41	6.2877		Bbs7	6.31755		Rnf31	1.27056
Dnajc2	7.52488		Trim3	1.11308		Arhgap5	2.12568					Car12	6.25202		Ddx60	6.24386		Cmklr1	1.02351
Apip	7.44287		Rin3	1.10791		Zfp558	2.12326					Coprs	6.21419		Mrps22	6.22405		Lrrc3	0.626684
AI607873	7.42874		Fscn1	1.10566		Ube2v2	2.12089					Emp2	6.19192		Emp2	6.21341		Hmga2-ps1	-0.858949
Atp6v0d1	7.403		Mllt1	1.09837		Eri1	2.11934					Gtf2a2	6.18973		Ttll5	6.20513		Slc16a6	-1.00986
Ndc80	7.37482		Ninj1	1.09808		LOC108168395	2.11914					Car2	6.18679		Rxrg	6.12035		Hspa1l	-3.13415
Pstpip1	7.36513		Nfkbia	1.09735		Vapa	2.09971					Ccl3	6.12196		Smc5	5.94689		Hba-a2	-19.8822
Rad51ap1	7.36381		Wiz	1.08553		Ptbp2	2.0985					Slc13a4	6.11501		Ccl3	5.89614		Cdk10	-21.1455
Cit	7.35371		Gltscr1	1.08548		Gm5595	2.08508					Rxrg	6.01598		H2-Aa	5.89289		Ubxn1	-21.3913
Nusap1	7.33731		Abl1	1.07262		Nxt2	2.07633					Aifm3	6.01202		Ifi204	5.88989		Hba-a1	-21.4946
Kif23	7.33251		Ccdc88b	1.06989		Gm39642	2.05359					Avpi1	5.91797		Wrn	5.88258		Slc52a2	-22.1696
Pygl	7.33249		Traf7	1.06937		AI987944	2.04792					Pygl	5.8994		3830403N18Rik	5.83509		Rit1	-23.3224
Cdca5	7.32876		Hist2h2aa1	1.06646		Gm32687	2.02887					Ehd1	5.7365		Tnfsf8	5.76685		Psmb4	-24.1071
Ncapg	7.29971		Atmin	1.06085		Elmod2	2.0143					Id3	5.68478		Tamm41	5.74756		Tmed9	-28.5593
Cela1	7.29694		Tbcc	1.05915		Ifi204	2.01429					Sema3b	5.64107		Ddb2	5.68928		Cnppd1	-29.6403
Lmnb1	7.29053		Zfp775	1.05823		Mzt1	2.01203					Wdr35	5.63409		Cenpc1	5.6698
Ier3	7.28296		Prr12	1.04259		Zfp53	2.01202					Otx2	5.6009		Atp11c	5.6328
Kif11	7.26692		Acads	1.04052		Gm5141	1.99616					Ier3	5.58878		Commd8	5.57262
Timeless	7.25483		Adck3	1.02747		Zfp781	1.99587					Syde1	5.50769		Lmnb1	5.57106
Bub1	7.19455		Scap	1.0258		Zfp874a	1.99559					Dlg5	5.47693		Gm27008	5.56707
Ccne1	7.18009		Vamp5	1.02209		Zfp960	1.98583					Kcnk1	5.44947		Slc7a7	5.54722
Oasl1	7.16222		Cc2d1a	1.02091		Zfp964	1.98514					Cnn3	5.43361		H2-Eb1	5.4978
Fignl1	7.15732		Smox	1.01829		Far1	1.9793					Rsph9	5.40255		Edn1	5.4959
Kif20a	7.07809		Upf1	1.01773		Ube3a	1.97181					Gm27008	5.3661		Cks1b	5.46791
Ezh2	7.07557		Syngr1	1.01761		Zfp959	1.96791					Edn1	5.27392		Arl6	5.46532
F5	7.04327		Igf1r	1.01005		Abcb7	1.93625					Ttyh1	5.22342		Wdr35	5.45966
Edn1	7.03757		Pou2f2	1.0068		Ube2w	1.92982					Arhgef39	5.13186		Arhgap15	5.4403
Anln	7.0367		Atg2a	1.00639		Tmed7	1.92682					Cks1b	5.09378		Dlg5	5.42689
Surf1	7.01908		Pkd1	1.00235		1700066M21Rik	1.91913					Smc5	5.04684		Pygl	5.42364
Acaa1b	7.01633		Crybb1	1.0017		Asf1a	1.91719					Enpp2	4.96636		Coprs	5.42048
Car12	7.00934		Mvb12b	1.00025		Nufip2	1.916					Mapk4	4.90075		Gm3604	5.39062
Rfc4	6.98921		Gpsm1	0.999418		Gmfb	1.91402					Egr2	4.86229		Agbl3	5.38818
Igfbp2	6.98576		Ints1	0.998948		Cbx3	1.91178					Nedd4	4.86218		Aim2	5.35606
Arl3	6.98399		Tmc6	0.994463		Gm39656	1.90163					Wrn	4.86104		Gca	5.30557
Cdc45	6.96905		Hist2h2aa2	0.991867		Cetn3	1.89626					Tnfsf8	4.77973		Pcbp3	5.22768
Car2	6.94897		Cmklr1	0.990067		Csgalnact2	1.87483					Arhgap15	4.7728		Zfyve9	5.19
Melk	6.92941		Dagla	0.987971		Suco	1.87084					Tmem98	4.77266		St8sia1	5.1069
Cxcl10	6.9259		Hs6st1	0.986922		Gm38785	1.8682					BC106175	4.60413		Rap1gap	5.09689
Ccna2	6.91605		Manbal	0.985425		Esco1	1.86809					Gm41979	4.57718		F3	5.04166
Ddx60	6.9074		Tab1	0.984892		Gm13157	1.8647					Fam64a	4.50207		Gm41979	4.99831
Rad51	6.89808		Dnajc30	0.981708		Vbp1	1.8614					Egr3	4.47191		Egr3	4.9702
Cdca3	6.89794		Ap1b1	0.976877		Zfp322a	1.84122					Gm6410	4.47092		Ttyh1	4.9497
Nrd1	6.89055		Mast3	0.974858		Gm13139	1.83618					Sik1	4.46489		Abhd17b	4.91503
Vat1l	6.88093		LOC108167733	0.96873		Ythdc2	1.82612					Kcnj12	4.4466		1810026B05Rik	4.90903
Cep55	6.87496		Afap1l1	0.968284		Gm7072	1.82327					Anln	4.42651		Gk	4.90422
Calml4	6.87318		Lmbr1l	0.957194		Mex3c	1.82258					Zfp36	3.91921		Gm10509	4.89144
Cdkn3	6.84481		Tmem44	0.955621		Zfp51	1.82191					Clu	3.72378		Cep76	4.86583
Pnpt1	6.83986		Acy1	0.954816		Vps41	1.81988					Serpine1	3.37609		Zfp354c	4.84391
Casc5	6.83828		Ankrd13d	0.949273		Crb3	1.81816					Cep44	3.32796		Efcab2	4.83807
Zwilch	6.81032		Ttc28	0.949063		Gm26944	1.81319					H2-Ab1	3.25173		LOC108167886	4.80688
Pole	6.8088		Hdac11	0.946568		Zfp583	1.80991					Gm32039	3.25171		Mbd2	4.80151
Mis18bp1	6.80387		Ap5b1	0.943619		Fam73a	1.80985					Gem	3.23707		Cfap43	4.78908
Shcbp1	6.79701		Sema4g	0.94148		Wtap	1.80076					Gsn	3.16025		Fam71a	4.75276
Kif20b	6.75805		Klf13	0.939499		Snord65	1.79757					Cst7	3.0883		Lrrc9	4.66959
Dlgap5	6.73918		Lrp5	0.931721		Yme1l1	1.7947					Col9a3	3.05409		Egr2	4.65477
Plbd1	6.73228		Gtpbp1	0.930063		2610008E11Rik	1.77595					Tnfsfm13	2.88151		Ehd1	4.64903
Dtl	6.71739		Cst3	0.928718		Ppp3r1	1.76798					Ezr	2.8288		Gm4841	4.62972
Pif1	6.71102		Zfp319	0.928229		Zfp729a	1.75904					Ier2	2.74282		Syce2	4.57258
Cenpm	6.71061		Bcl9l	0.918855		D830031N03Rik	1.75485					Atf3	2.71065		Arhgef39	4.55138
4930579G24Rik	6.69742		Thap3	0.918624		Slc5a3	1.75439					Fndc7	2.64133		4930579G24Rik	4.5495
Syce2	6.69734		Arvcf	0.915969		Zfp729b	1.75155					Gadd45b	2.5971		Mllt3	4.54201
Magoh	6.69049		Sbf1	0.912761		Oxr1	1.74705					Slc7a4	2.59016		Oasl1	4.50996
Ptger4	6.68593		Jun	0.911465		Trappc6b	1.74601					Ncapd2	2.50421		Samd9l	4.50982
Gm5593	6.66966		Oxa1l	0.910768		Zfp120	1.74506					Hcar2	2.46785		Car2	4.50073
Plk1	6.66019		Mtg1	0.909492		Stag2	1.74495					Fhad1	2.41798		BC055324	4.48704
Ect2	6.64836		Map3k11	0.908436		Phf6	1.73963					Egr1	2.40099		Sik1	4.43895
Wdr55	6.64787		Ndufs7	0.906907		Zfp763	1.73042					Rgs3	2.33079		Avpi1	4.42862
Aspm	6.62386		Mgll	0.906149		Ppid	1.72869					2021-09-10	2.3225		Cav2	4.42496
Slc13a4	6.62032		Pik3cd	0.905641		Zfp944	1.7265					Trp53i11	2.31166		Pigf	4.34081
Gtf2a2	6.59541		Adgrg1	0.903756		Fcho2	1.72457					Btg2	2.24089		Cd164	4.32884
Trim59	6.58001		Rogdi	0.903519		Ppp1cb	1.72274					Prpf38a	2.23191		Vim	4.32032
Psrc1	6.56488		Fbf1	0.903229		Orc4	1.71874					Bbc3	2.18759		Ccnh	4.29551
Vill	6.52338		Itpk1	0.902222		Tiparp	1.71709					Marcksl1	2.14074		Gm31862	4.28378
Rbp1	6.51286		Pdlim4	0.901544		Zfp935	1.70609					Rgs1	2.13085		Nucb2	4.27986
Cd244	6.51244		Jup	0.901148		Zfp748	1.70151					Pde2a	2.04502		Socs2	4.27382
Stil	6.51037		Plcg1	0.89914		Rcbtb2	1.69991					Syngr1	1.99794		Gm29707	4.24506
Mnda	6.50107		Tmem94	0.898448		Gm38479	1.69806					Atp1a3	1.99789		Gm30544	4.23338
Ccne2	6.49762		Rpp25l	0.895915		Gm13251	1.69726					Mir1894	1.99338		Gm34220	4.21365
Chtf18	6.49472		Aspscr1	0.895757		Slc39a10	1.69454					Fgl2	1.97881		Gm38883	4.17024
Kcne2	6.48998		Faap100	0.892941		Slc35a5	1.68956					Kcna3	1.93242		Knstrn	4.14736
Spag5	6.48667		Syk	0.89205		Erp44	1.68804					Ndufv3	1.90668		1500035N22Rik	4.13375
Hdac2	6.48236		Zfp385a	0.89175		Akirin2	1.68782					Dnajb4	1.83392		Gm39762	4.12523
Ttll5	6.46809		Phc2	0.891518		Exoc5	1.68067					Atp5sl	1.82238		Sh3bgrl	4.12333
Ifitm2	6.46297		Map1s	0.888175		Gm9222	1.67747					Kcnj9	1.80229		Ap3s1	4.12063
Smc5	6.45858		Insr	0.888064		Atp11b	1.6742					Dtd1	1.79254		AI463229	4.10923
Trip13	6.44653		Whrn	0.886494		Hspa13	1.67326					Junb	1.77738		Tbc1d12	4.0733
Gk	6.41921		Plekhm2	0.886383		Adam10	1.67195					Sertad1	1.75363		Noct	4.06834
Fam83d	6.41782		Tmem37	0.885181		Api5	1.67102					Gm37125	1.73466		Ppp5c	4.0539
Ccr7	6.41777		Cdh23	0.885013		Zfp930	1.67046					St14	1.71805		Mnda	4.04775
Sgol2a	6.41383		Ntmt1	0.884905		Rnf138	1.66384					Cdc42ep3	1.67601		Exd1	4.02823
Chaf1b	6.40182		Sipa1l1	0.884584		Zfp160	1.66143					Dusp18	1.6453		Gm5141	3.98038
Krt18	6.40065		Lrwd1	0.87891		Fnip1	1.66124					Zfp3	1.62323		Gm41442	3.97679
Ccnd2	6.39209		Gtf3c1	0.878564		Ero1lb	1.65962					Chst1	1.61956		Gm6410	3.96919
Ace	6.36346		Fam109a	0.878541		Amd1	1.65935					Tnfsf13b	1.60056		Gm33392	3.92665
Csrp1	6.3577		Hs1bp3	0.87813		Matr3	1.64659					Gm42166	1.59821		Gm31989	3.89285
Cenpn	6.34626		Eefsec	0.877097		Ccdc82	1.64534					Trpv4	1.59166		Gm9222	3.83293
Wdr35	6.32342		Git1	0.875256		Zfp37	1.64528					Junos	1.57893		BC106175	3.78064
Igf1	6.29888		Snta1	0.872763		Haus3	1.6443					Ly9	1.54296		Gm32287	3.76267
Lilrb4a	6.29367		Ttyh3	0.870978		Atp6v1h	1.64351					1810011O10Rik	1.52556		Kcnj12	3.71514
BC030867	6.27131		Selplg	0.870877		Ube2q2	1.64124					Ccnl1	1.49453		2021-09-10	3.70221
Fanca	6.26483		Ebi3	0.869129		ND1	1.63887					Cd22	1.4886		Pnrc1	3.66537
Atp11c	6.24418		Gcn1l1	0.868055		Zfp788	1.6383					Crlf2	1.4369		Zfp930	3.65319
Neil3	6.23771		Tspan9	0.867841		Zfp715	1.63714					Ampd2	1.43345		Vamp7	3.6295
Cenpi	6.23528		Znhit2	0.864581		Zmym2	1.63693					Nfkbia	1.42675		Zfp958	3.59983
Bcar3	6.23012		Notch1	0.864122		Gm33989	1.63298					Upk1b	1.42291		Paqr8	3.55418
Plk4	6.22793		Mtor	0.860512		Spcs3	1.62764					Rheb	1.41145		Gm4924	3.50483
Cd36	6.22707		Tlr12	0.856493		Cul4b	1.62618					Klk8	1.38552		Uty	3.4732
Bhlhe40	6.22532		Lamtor4	0.854035		Plekhf2	1.62081					Hexim1	1.37883		Zfp677	3.43992
Fancd2	6.20919		Thop1	0.853461		Atg3	1.61659					Anxa5	1.37454		Rbbp8	3.4293
Mcm10	6.20898		Stard8	0.852663		ND2	1.61308					Neat1	1.37227		Yipf4	3.37911
Mxd3	6.20587		Stab1	0.851833		Capza2	1.61203					Gm15453	1.35102		Serpine1	3.37377
Zfp688	6.18365		Pik3r5	0.851573		2010315B03Rik	1.60998					Gm7710	1.33785		Rassf3	3.362
Cdc25c	6.17537		Gemin7	0.850177		Il13ra1	1.60745					Gtf3a	1.23083		Echdc1	3.34291
Strip2	6.13208		Klhl36	0.849923		Pik3c2a	1.60682					Snph	1.2131		Ube3a	3.34191
Ccl5	6.12974		Fam53b	0.849066		Tm9sf2	1.60657					H2-Q6	1.18665		Zfp101	3.32326
Xdh	6.12895		Mon1b	0.84595		Zfp709	1.60647					Rapsn	1.17499		Gm6225	3.31953
Ccl12	6.10968		A430057M04Rik	0.837805		LOC108167344	1.60401					Myc	1.15784		AU041133	3.31863
Cenpc1	6.10205		Itgb5	0.8375		Hltf	1.60205					Bcl2a1a	1.11258		Mllt4	3.26815
Slco1c1	6.09669		Zfp36	0.837231		4930503L19Rik	1.59949					Il1a	1.11049		Particl	3.24666
Sgol1	6.07043		Pou6f1	0.835887		Rnft1	1.59859					Jun	1.09884		Mir1894	3.23987
Ms4a4c	6.06984		Rab11fip5	0.832626		Dnajb9	1.59682					Pmvk	1.0872		Zfp948	3.23954
Gpm6a	6.0671		Junb	0.831523		Gm41052	1.59457					Ube2l6	1.05711		Pyhin1	3.23864
Prr11	6.04675		Mapk8ip3	0.823177		Sacm1l	1.5922					Lyz2	1.04513		Rrp7a	3.21094
Esco2	6.04316		Tgm2	0.821389		Evi5	1.58734					Lyz1	1.02511		Dis3	3.15906
Apoc2	6.03839		Pcif1	0.820886		Tug1	1.58296					Ak1	0.994297		Kyat3	3.15023
Gsta4	6.03544		Thoc3	0.820235		Vps50	1.57788					2810013P06Rik	0.993951		Gm6712	3.14593
C330027C09Rik	6.02828		Pcnx3	0.818676		Mctp1	1.57699					Adrb2	0.993523		Syap1	3.13035
Egr3	6.02267		Exosc4	0.817596		Vps37a	1.57646					Chst8	0.973596		Cebpb	3.10313
Lockd	6.02004		Zfp36l1	0.816127		Pcmtd1	1.57569					Gltp	0.945388		Mtrf1l	3.10222
Nedd4	6.01057		Natd1	0.813961		Sec61a2	1.57378					Crybb1	0.945051		Pms1	3.09425
Kifc1	6.00298		Rxra	0.812762		Tlr3	1.57113					Mccc1	0.922211		Atad2	3.08908
Sh3bgrl	6.00242		Il16	0.812237		COX1	1.56584					Tceb2	0.90985		Haus3	3.08177
Prr32	5.98842		Etfb	0.811846		Gm34718	1.5635					Fth1	0.906087		Gm32039	3.06294
Fabp5	5.98492		Mfsd12	0.81145		Trnt1	1.55789					Rpl37	0.903983		Gsr	3.04502
Tpx2	5.96815		LOC101056014	0.810239		Rbm12b2	1.55566					Thap3	0.89604		Ptk2	3.0338
Slc29a4	5.96098		Nol6	0.810103		Smek1	1.55467					Arpc3	0.864709		Ier2	3.02792
Oas3	5.9608		Arhgef40	0.809256		Pnpla8	1.55455					Zfp36l1	0.860409		Acbd6	3.00574
Morn2	5.9373		Wdr6	0.809212		Rnf115	1.54588					Zfp385a	0.851917		Cep44	2.99079
Slc2a12	5.92126		Kcnk6	0.809115		Tmem263	1.53674					Zfp830	0.8506		Tgtp1	2.9781
Hacl1	5.91685		Tns1	0.808688		Paip1	1.5366					Mif	0.808179		Socs1	2.97625
Brip1	5.90369		Cotl1	0.80808		Ddx3y	1.53473					Tiprl	0.79496		Katnbl1	2.9576
Nubpl	5.88957		Fam213b	0.806254		Uchl5	1.53226					Pafah1b3	0.791478		Fam174a	2.9558
Cnn3	5.88783		Polrmt	0.806		Hsp90b1	1.53139					Ier5	0.760576		Mtm1	2.95327
Kif4	5.86743		Lrrc3	0.805268		Ap1s2	1.52973					Wbp2	0.756074		Dars	2.93067
Fam71a	5.86572		Pkn1	0.805161		Hacd2	1.52622					Gm6485	0.739516		Zfp960	2.92928
Hells	5.84542		Fpgs	0.805036		Dcun1d1	1.52569					Gabarapl2	0.725898		Gm33378	2.91137
1600010M07Rik	5.83486		Rab20	0.804621		Ggnbp2	1.52527					Gabarapl1	0.71113		Gm20939	2.90584
Kif18a	5.8164		Sun2	0.80383		Arrdc3	1.52525					Atp6v1g1	0.709227		Gm30723	2.87879
Sigirr	5.79769		Hcfc1	0.802199		Krit1	1.52518					Adipor1	0.708859		Tyw5	2.86519
Hspb8	5.79741		Ddx54	0.80197		Gm38396	1.52376					C330021F23Rik	0.683056		Gm33370	2.84545
Parva	5.78023		Zfp213	0.799276		Gm13363	1.52132					Stoml2	0.672323		Vapa	2.8404
Stk39	5.77989		Ccdc86	0.797718		Fbxo11	1.5162					Gpr160	0.667954		LOC108168358	2.81025
Cenph	5.7787		Cramp1l	0.795057		2021-09-07	1.51594					Gm15772	0.664376		Sp100	2.80616
Plac8	5.77868		Ldhb	0.794325		Nr1d2	1.51415					Tnfaip8	0.661127		Naalad2	2.80208
Pcbp3	5.75193		Aff1	0.79195		Sgk3	1.51026					Pgam1	0.65339		Fgl2	2.79202
Exo1	5.72977		Lrp1	0.788761		Gm39173	1.50707					Gatm	0.646089		Ube2q2	2.78564
Wrn	5.72166		Gmpr	0.787059		Tpp2	1.50241					Rps16	0.644332		Dnajb4	2.76806
Lancl2	5.71448		Ercc2	0.786129		Zfp280d	1.50206					Gm5148	0.642304		Gm5595	2.75116
Troap	5.71226		Ticam1	0.779943		Maf	1.50061					Hhex	0.633824		Zfp36	2.75026
Rab7b	5.7122		Hagh	0.773541		Sumo2	1.50043					Cox8a	0.633479		Rnf138	2.7306
Coprs	5.7087		Rac2	0.772958		Lypla1	1.48852					Rplp1	0.624751		Nxt2	2.73034
E2f7	5.66783		Tspan18	0.772686		Lamp2	1.48689					Commd7	0.620932		Lmbrd1	2.71982
Trpm3	5.65532		Zfpl1	0.769679		Tmem168	1.4842					Rps14	0.618132		Zik1	2.71234
Arhgap15	5.63528		Mfsd5	0.767809		Cul2	1.48209					Fau	0.613516		Tmem30a	2.70754
Sema3b	5.60156		Tha1	0.764181		Rab18	1.47966					Tars	0.600381		Zfp433	2.69122
LOC108168067	5.59912		Arhgap22	0.763797		Rap1b	1.47925					Anxa6	0.595457		Fam49b	2.63163
Pask	5.58561		Fis1	0.763748		Lin7c	1.47834					Ppcdc	0.595449		Tnfsfm13	2.63158
Pygm	5.57535		Rpap1	0.763171		Catsper2	1.47571					Gm2a	0.590232		Zfp758	2.63141
Mbd2	5.56998		Stoml1	0.762556		Kansl1l	1.46998					Myl12b	0.573814		Clec7a	2.62774
Zcrb1	5.56946		Abcc3	0.761988		Ermp1	1.46896					Prdx5	0.53097		Fndc7	2.62222
C030034L19Rik	5.56571		Fmnl1	0.761766		Cfl2	1.46623					Slc25a5	0.5085		Ergic2	2.61328
E2f8	5.5647		Abi3	0.761286		Usp14	1.46512					Rps3	0.508245		Cst7	2.61225
Parpbp	5.55727		Rabac1	0.760226		Ubr5	1.46349					Akr1a1	0.487907		Sult1a1	2.59972
Mastl	5.55374		Polr2e	0.758996		Osgin2	1.45844					Lgals9	0.484847		Vcam1	2.59098
Phf19	5.55183		Gna12	0.757634		Zfp518a	1.45812					Atp6v0c	0.457064		Vbp1	2.5844
Ildr2	5.54833		Ube3b	0.755844		Zfp52	1.45401					Rab7	0.456007		Smc2	2.57925
AI504432	5.54669		Zbed5	0.752508		Ice2	1.45401					Blnk	0.418661		ND3	2.56977
BC106175	5.53995		Tm2d3	0.750883		Gm38485	1.44982					Sgpl1	-0.401878		Zfp85	2.56498
Otx2	5.52773		Rptor	0.749722		Ube2g1	1.44965					Rpn1	-0.434842		St8sia6	2.55867
BC055324	5.52443		Fam212a	0.749647		Vma21	1.44806					Tnfrsf1b	-0.435152		Zfp583	2.55762
Creb3l1	5.51409		Eng	0.748079		St8sia6	1.44625					P2rx7	-0.464766		Zfp54	2.54434
Cdc6	5.50762		Ptp4a3	0.743667		Rtn4	1.4421					Olfml3	-0.477164		Wdr61	2.54348
Xlr4b	5.49763		Trappc9	0.741939		BC003331	1.44078					Ncstn	-0.482426		Zfp97	2.54294
Slc7a10	5.48328		Snn	0.74173		Cept1	1.43984					Plod1	-0.48863		Zfp759	2.5373
Aifm3	5.47671		Aldh16a1	0.741436		Pds5b	1.43624					Dennd5a	-0.496369		Gm32687	2.53622
Avpi1	5.47526		Cib1	0.739993		Gtf2h2	1.43571					Slc23a2	-0.525203		Zfp943	2.53578
Arl6	5.45122		Tfip11	0.736752		Tmem167	1.43114					Slc12a6	-0.526332		Hsdl2	2.52016
Atp2b3	5.45119		Prex1	0.736063		Kpna3	1.42951					Man1a2	-0.532835		Esco1	2.512
Rad54b	5.44705		Orai1	0.735353		Rngtt	1.428					Sft2d2	-0.539696		Rab14	2.48981
Ctla2a	5.44443		Disc1	0.732913		1110059E24Rik	1.42285					Calu	-0.551478		Rgs1	2.48478
Pdpn	5.43567		Chst7	0.731694		Atad1	1.4219					Lrrc8a	-0.55829		Ube2d3	2.47386
Cybb	5.43385		Kif21b	0.731569		Zfp260	1.4208					Nrip1	-0.562973		Eri1	2.46855
Adgrg5	5.41801		Rreb1	0.730985		Bcap29	1.42012					Rptor	-0.576286		Dnajb9	2.46817
Smtn	5.40979		Prkab1	0.730851		Tlr4	1.41694					Vav2	-0.585529		Gnpnat1	2.46308
Clspn	5.39871		Mag	0.730157		ND5	1.41677					Chsy1	-0.586388		Zfp781	2.45353
Fgd6	5.39629		Plekhm1	0.72903		Zfp955b	1.41522					Cds2	-0.588849		Zfp874a	2.44771
Gm29707	5.39462		Bmyc	0.728518		Acsl4	1.41148					Aplp2	-0.592332		Rnu12	2.44232
Atad2	5.38637		AU040320	0.728196		Cbfb	1.41034					Anks1	-0.596723		Kitl	2.43345
Cdca8	5.38513		Eif6	0.72607		Rap1a	1.40954					Snx19	-0.607652		Zfp970	2.43312
AI506816	5.37803		Ccdc97	0.723743		2021-03-07	1.40199					Ppp6r3	-0.614617		Paqr3	2.42972
Sulf1	5.36365		Smarca4	0.721371		Zfp800	1.40128					Gpr107	-0.614942		F9	2.42334
Anxa2	5.36077		Elmsan1	0.720039		Desi2	1.40091					Gcn1l1	-0.61988		Rheb	2.38843
Cenpf	5.3324		Vsir	0.718726		Azin1	1.40032					Rgmb	-0.622219		Fam69a	2.38338
Angptl4	5.31698		Tpgs1	0.718059		Fem1c	1.40009					Fcrls	-0.627692		Prpf38a	2.37176
Cyp4f18	5.31552		Wdr81	0.715767		Abce1	1.39806					Mlec	-0.636596		Marcksl1	2.36948
Traip	5.31243		Spen	0.715282		Cd2ap	1.39429					Rab6b	-0.64477		Lrif1	2.36666
Bcl3	5.31102		Gbf1	0.715198		Gm39939	1.38858					Lrp1	-0.646995		Orc4	2.36323
Rai14	5.30607		Ino80e	0.71485		Srsf10	1.38708					Dgkd	-0.661407		Ndnl2	2.35646
Ppp1r1b	5.29487		Pacs2	0.714619		Mettl9	1.38561					Nav3	-0.663117		Bmi1	2.35246
Lgals3	5.29049		Cabin1	0.712541		AW549877	1.38362					Arrb1	-0.664072		Cetn3	2.35201
S100a11	5.29002		Gm15564	0.711586		Polr3f	1.38336					Wdfy2	-0.66707		Asf1a	2.35041
Ska3	5.28586		Ppt2	0.711498		Cnot7	1.38098					Wnk1	-0.6673		Gm38396	2.34158
Kcnk1	5.28556		Pacs1	0.710444		Herpud2	1.38097					Dock2	-0.679548		Ythdc2	2.33043
Clec2i	5.27702		Ptpn1	0.709432		Sp3	1.38009					Mfap3	-0.703325		Trappc6b	2.32625
Ppwd1	5.27536		Clta	0.706692		Lonrf3	1.37739					Kdm3b	-0.706667		Zbtb41	2.32229
3830403N18Rik	5.27473		Il6ra	0.705698		COX2	1.3696					Atp9b	-0.71689		Zfp322a	2.31876
Ociad2	5.27394		Ptk2b	0.703878		Amd2	1.36857					Itgb5	-0.724154		Usp45	2.31315
Id3	5.27086		Rnase4	0.701882		Vps35	1.36753					Myo18a	-0.724381		Zfp367	2.31279
Uhrf1	5.26606		Fem1a	0.700896		Arfip1	1.36547					Tanc2	-0.728185		Stxbp3-ps	2.31122
Tmem98	5.2653		Gadd45gip1	0.700653		Pdcd10	1.36358					Fchsd2	-0.733435		Xlr	2.30465
Dut	5.2648		Rcsd1	0.700491		Trpm7	1.36056					Sel1l	-0.737467		Rpf2	2.29808
Zc3h12d	5.25961		Pcnt	0.699698		Mtmr6	1.35884					Itgb1	-0.74496		Rsl1	2.29447
Cdc7	5.24982		Soga1	0.699489		Btaf1	1.35722					AU040320	-0.749173		Gpbp1	2.27062
Samd9l	5.24706		Aip	0.698837		Gm40309	1.35595					Acp2	-0.752661		Zfp53	2.26373
Iigp1	5.23965		P2ry6	0.696877		Sec23a	1.35407					Plxna4	-0.768917		Fam49a	2.24358
Aim2	5.22824		Myadm	0.693013		Gnai3	1.35219					Ulk2	-0.778087		BC024063	2.2429
Smc2	5.2251		Ubr4	0.692572		Ccng1	1.34998					Lgmn	-0.78442		Gm13157	2.24164
Elovl7	5.21804		Akr7a5	0.692063		Clec4a3	1.34997					Atp8a2	-0.795329		Adssl1	2.23813
Rsad2	5.21626		Mknk1	0.690856		Bhlhb9	1.34947					Atf6	-0.795483		Chst2	2.21441
Birc5	5.21375		Isyna1	0.689666		Ormdl1	1.34426					Dennd4a	-0.804873		2021-09-07	2.21343
Ly6k	5.19964		Gsdmd	0.689405		2021-09-10	1.34061					Numb	-0.807849		Lypla1	2.20828
Msx1os	5.19567		Tmem104	0.688397		Arhgap12	1.3383					Manba	-0.808848		Ncapd2	2.2051
Cd72	5.17039		Zfhx3	0.686093		Picalm	1.33437					Slc35e1	-0.809592		Nr1d1	2.20493
Racgap1	5.15816		H2-Oa	0.685937		Malt1	1.32344					Ptprj	-0.810894		Rad17	2.20107
AI427809	5.15302		Trem2	0.684934		Map3k2	1.32159					Atp1b3	-0.81671		Gm1818	2.1957
Aurkb	5.14946		Lrrk1	0.684413		Larp4	1.32106					Npc1	-0.817267		Gm4944	2.19249
Cep76	5.14358		Lars2	0.683315		Txlng	1.32016					Kcnd1	-0.822096		2900060B14Rik	2.1903
Gpx3	5.13965		Rassf2	0.682734		Atp2c1	1.31641					Dnmt1	-0.825918		Zfp51	2.17503
Zgrf1	5.13888		Strip1	0.682326		Ccnh	1.31574					Abca1	-0.833948		Ppid	2.16743
Lrrc8c	5.13527		Ccdc71	0.679955		LOC108168876	1.31432					Dip2b	-0.838521		Rnft1	2.15329
Igf2r	5.13023		Fam168a	0.67749		Zfp157	1.31122					Tjp1	-0.841266		Gm13139	2.14834
Kif14	5.12694		Chtf8	0.677283		Med13	1.30924					Uggt1	-0.842055		LOC102640133	2.14592
Ckap2	5.12675		Tnfaip8l2	0.676809		Tmem170b	1.30879					Il6st	-0.852322		Xpo1	2.14459
Ankle1	5.12266		Nfkb1	0.675997		Fnta	1.30619					Ap2a2	-0.89562		Gm14325	2.12328
Ddias	5.11919		Sh3tc1	0.673251		Pten	1.30252					Fry	-0.897775		Hccs	2.11744
Slc25a13	5.11857		Carkd	0.672671		Heca	1.30158					Med13l	-0.901929		Zfp273	2.11547
Pdlim7	5.11766		Ipo4	0.670957		Plek	1.29966					Extl3	-0.911722		Gm4951	2.11211
Tmem107	5.10974		Pigt	0.670905		Ppp6c	1.29947					Emc1	-0.938416		Srsf2	2.1098
Cd300ld	5.08415		Tmem222	0.670815		Spred1	1.2989					Dock8	-0.941334		Ripk2	2.10584
Oip5	5.06773		Urgcp	0.670183		Tnks2	1.29859					Gpr155	-0.96029		Bbs12	2.10024
Rsph9	5.06105		Fbrsl1	0.66686		Gm38609	1.29799					Akap10	-1.00214		Letm2	2.09534
Atp1b1	5.05634		Bcl7b	0.666404		Spopl	1.2957					Stard8	-1.02207		Rnf187	2.09286
Fabp3	5.05345		Gnai2	0.664839		Eif3e	1.2947					Fryl	-1.0221		Ttc32	2.09088
Ncapd2	5.03544		Brat1	0.664492		Dram2	1.29064					LOC108167511	-1.0329		Ube2g1	2.08993
Kl	5.03176		Rbm38	0.663464		Zfp955a	1.28665					Pbrm1	-1.03505		Gm38529	2.0825
Nucb2	5.01966		Gm10080	0.663297		Kpna1	1.28462					Fat3	-1.03652		Tbc1d19	2.07332
Myo10	5.01943		Tbc1d9b	0.662008		Ttc14	1.28206					Ttll4	-1.03745		Tmem71	2.07068
Oas2	5.00697		Capns1	0.660918		Gm9769	1.28144					Cnot4	-1.04771		Zfp825	2.07022
Cd59a	4.9998		Kcnd1	0.656423		E330033B04Rik	1.28127					Adam9	-1.07478		LOC102640673	2.05701
Kank2	4.99114		Rplp1	0.654623		Ascc3	1.28016					Tmc7	-1.09097		Coq10b	2.05288
Pcolce	4.99064		Fcgrt	0.653688		Cdk17	1.2801					Gpam	-1.09458		Uri1	2.05274
Steap1	4.96923		Pef1	0.649404		4933423P22Rik	1.27853					Itga9	-1.1005		Gpr65	2.04993
Il1rn	4.94815		Egr1	0.649145		Rc3h2	1.27762					Gm32849	-1.1271		Btg2	2.04874
Cep128	4.93366		Ap2a1	0.648974		Tbc1d23	1.27613					Itga6	-1.13286		Micu2	2.04711
Pkmyt1	4.90716		Nfatc1	0.647958		Ipo7	1.27531					Hspa13	-1.17151		LOC108167905	2.04565
Mndal	4.9047		Gm36365	0.644204		Mtpn	1.27467					Dnhd1	-1.18773		Ap1s2	2.04221
Mapk4	4.88749		Pik3r2	0.642818		Cacul1	1.27171					Map3k2	-1.21477		Gm13251	2.04021
Egr2	4.87502		Tmem176b	0.642219		Tmed2	1.2709					Gm41107	-1.22334		Ly9	2.03619
Snhg4	4.87054		Rpl34-ps1	0.640462		Psma3	1.26988					LOC108168816	-1.22781		Ppp6c	2.02561
Cd40	4.86701		Cryl1	0.639704		Klhl9	1.2697					LOC108169202	-1.23238		Anapc10	2.02284
Lilr4b	4.86361		0610040J01Rik	0.639074		Skil	1.26859					LOC105245439	-1.23956		Zfp935	2.01349
Gm41199	4.86109		Rnf31	0.638152		Dock11	1.26697					Slc39a10	-1.24192		Exoc5	2.01259
Slc2a6	4.85664		Elmo1	0.63793		Hnrnpu	1.26402					Mtr	-1.26684		Zfp62	2.01173
Traf1	4.84443		Unk	0.635585		Pikfyve	1.26296					LOC108167562	-1.28626		Spopl	2.01141
Cenpa	4.83664		Tsc22d4	0.635524		Gm10698	1.25904					Gtf3c4	-1.33303		Ccny	2.0104
Nsg2	4.83389		Dhx38	0.632809		Ptp4a1	1.25896					Arhgef2	-1.36817		Ice2	2.00916
Gm6410	4.82422		Syf2	0.632685		Zfp141	1.25419					Gm39939	-1.47682		Usp14	2.00179
4933433G15Rik	4.81835		Ehmt2	0.631807		Ap3m1	1.24967					Gm11753	-1.48844		Srgn	1.99799
Prelp	4.81722		Inpp5d	0.628652		Zfp40	1.24707					Sema6d	-1.55585		Ugp2	1.9963
Pyhin1	4.80906		D8Ertd82e	0.627217		Filip1l	1.24542					LOC108167849	-1.58885		Zfp959	1.99619
Gm31872	4.80175		Yif1a	0.627195		Tgfbr1	1.24252					Rgs7bp	-2.21733		Brix1	1.99518
Hpgds	4.79851		Nagpa	0.626901		Bzw1	1.24058					Gpr165	-2.2662		Lysmd3	1.99447
Oprm1	4.79382		Rplp2-ps1	0.625219		Trim23	1.24004					Gm39269	-2.30946		Cstf3	1.99203
Abhd17b	4.79263		Tyrobp	0.624199		Usp9x	1.23802					Ankrd28	-4.46585		Yme1l1	1.98398
Slc16a2	4.79126		Tmem119	0.624036		Slc25a46	1.23769					Syn3	-5.62126		Zfp455	1.97311
Psip1	4.77742		Aamp	0.62326		Birc2	1.23738					Gm14005	-5.86155		Zfp120	1.9695
Cst7	4.774		Fam110a	0.620834		Stk17b	1.23621					Postn	-6.62138		Faf1	1.96209
Tmem72	4.77221		Rhob	0.619782		Tram1	1.23559					Adcy3	-6.71995		Zfand6	1.95886
Hmmr	4.76983		Tmem115	0.61968		Smim15	1.23416					Plxnb2	-7.81291		Pole4	1.94801
Ptges3l	4.7586		Ptpn18	0.61834		Peli1	1.23243					P2rx4	-16.2223		Zfp81	1.94694
H2-Ab1	4.74377		Rbck1	0.617082		Adss	1.23163					Tm9sf1	-20.321		Zfp617	1.94685
Peg3	4.74104		Fau	0.615201		Zranb2	1.23152					Pcna	-20.4851		Gm7072	1.94652
Gm27008	4.73394		Ergic3	0.6147		Trim44	1.23079					Rpl35a	-21.2284		Atg3	1.94065
9230114K14Rik	4.73037		Rmnd5b	0.614395		Tbk1	1.22686					Mmp2	-21.5902		Cnot7	1.93485
Car13	4.70803		Mzt2	0.614104		Krcc1	1.2255					Rps6	-21.7294		Capza2	1.93125
Cd69	4.70709		Fez2	0.613517		Ppp1r2	1.22453					Ifi35	-22.3066		Mgat2	1.92346
Emb	4.69745		Ncf2	0.611491		Zzz3	1.22373					Sra1	-23.5837		Slc18a2	1.91183
S100a4	4.69244		Mgrn1	0.611271		LOC102636299	1.22282					Lrrc25	-24.4589		Tiparp	1.90304
Gmnn	4.68731		Runx1	0.610559		Ythdf3	1.2202					B4galt3	-25.5613		Ube2v2	1.89612
Emp2	4.65926		Zfyve26	0.61049		Vamp4	1.21782					Mrpl17	-26.5088		Gm38785	1.89075
Fxyd5	4.6578		Trf	0.610022		Arl8b	1.21704					Calr	-28.0111		Lyrm5	1.88857
Cdk1	4.64858		Ddx39b	0.609338		Lifr	1.21425					Rgl2	-29.3624		Casp1	1.88569
Gm30375	4.60779		Srp68	0.60884		Scamp1	1.20949					Gpr137b-ps	-29.9959		Zfp760	1.87606
Gpr65	4.60542		Psap	0.605429		Mir1894	1.20882								Cebpd	1.87215
Gm31862	4.59454		Wdfy4	0.603154		9530036M11Rik	1.20722								Ccnc	1.87161
Spint2	4.58298		Dync1h1	0.600535		Ltn1	1.20657								C1d	1.87007
LOC108167886	4.57559		Tns3	0.600385		Ptges3	1.20471								Bag4	1.86948
Kif18b	4.57539		C1qb	0.599888		Rbm39	1.20404								Zfp52	1.86915
Gm35248	4.57357		Parvg	0.599844		Zfand6	1.20404								Ptchd1	1.86378
Cd74	4.56542		Tsc2	0.599686		Tmem123	1.20253								Rab18	1.85679
Clic6	4.56276		Arap1	0.597206		Ssr1	1.20203								LOC108168395	1.8551
Gm30544	4.54214		Pgls	0.595546		Pank3	1.2014								Taf13	1.85112
Rap1gap	4.54212		Gna15	0.59441		Chordc1	1.1977								Gm38609	1.85042
Mllt3	4.54082		Ahsa1	0.590485		Ggh	1.19606								Yod1	1.85016
E2f1	4.52821		Cd300a	0.590311		Cysltr1	1.19495								Eed	1.85001
Ckap2l	4.48974		Rps6ka1	0.58828		Stxbp3	1.19365								Cfl2	1.84912
Brca1	4.48449		Kat6a	0.585951		CYTB	1.19187								Mmgt1	1.82796
Maff	4.47925		Flot1	0.585866		C1d	1.1899								Slc25a46	1.82595
Sik1	4.47626		Rtfdc1	0.585629		Marcks	1.18954								Kcnj9	1.81985
Gm33392	4.473		Atf6b	0.585508		Ssr3	1.18913								Ccdc117	1.81981
Gm20337	4.47169		Trim11	0.58491		B3gnt2	1.18861								Sass6	1.81124
Ramp2	4.46241		Exoc7	0.584186		Tmc7	1.18795								Peli1	1.8094
Gm40181	4.46169		Grcc10	0.583765		Ppp2r2a	1.18048								AI987944	1.8073
Plp2	4.46007		Pkig	0.580851		Nek7	1.17624								Mbip	1.80667
Topbp1	4.43933		C330006A16Rik	0.580242		Clec4a2	1.17436								Zfp280d	1.79761
Ercc6l	4.43855		Uqcrc1	0.579767		Pros1	1.17374								ND1	1.79347
Fam81a	4.42325		Slc46a1	0.577308		Vps26a	1.17343								LOC105246961	1.79086
Cldn2	4.39881		Ankrd11	0.575713		Fam208b	1.17297								Thnsl1	1.79014
Gtse1	4.37557		Lrrc8a	0.573832		Ssbp2	1.17219								Tug1	1.78952
Eno2	4.37144		Gtf2i	0.572931		Zfp780b	1.17192								Ube2w	1.78567
Tnfaip8l1	4.36268		Snx17	0.572669		A230046K03Rik	1.17188								Pdcd10	1.77981
Stmn1	4.36106		Orai3	0.57233		Lrif1	1.17063								Ppp3r1	1.77902
Emilin2	4.31105		Hcls1	0.571273		Copb1	1.17044								Pde2a	1.77647
Ifitm3	4.30173		B4galt1	0.570615		C330007P06Rik	1.16928								Oxr1	1.7733
C920009B18Rik	4.30151		Ranbp3	0.569892		Fam111a	1.16635								Tmx3	1.77255
Steap2	4.29541		Slc29a3	0.569794		5730455P16Rik	1.1634								Mios	1.7722
Folr1	4.29503		Eif4ebp1	0.565099		Canx	1.16325								Pcnp	1.77086
Art3	4.28503		Dnm2	0.563293		Lyrm5	1.16212								Gm9484	1.7548
Rassf3	4.27767		Unc93b1	0.562041		Usp15	1.15985								B3gnt2	1.75226
Phlda1	4.25812		St6galnac4	0.561793		Frs2	1.1589								BC002059	1.75069
Slfn5	4.25096		Zmiz1	0.5585		Dynlt3	1.15664								Uchl5	1.75033
Cdk18	4.24236		Trib1	0.557386		Casd1	1.1535								Zfp729a	1.74435
1810026B05Rik	4.24109		Hck	0.556781		Itgav	1.15319								Gm31546	1.73773
Bub1b	4.23533		Trpm2	0.55549		Acadsb	1.15176								Eif3j2	1.73315
Gem	4.22594		Pnpla7	0.554221		Rdx	1.15121								Arrdc4	1.7253
Kif15	4.2002		Tbc1d16	0.551822		Papd4	1.14781								Gm30789	1.72431
Sostdc1	4.19327		Rrp1	0.549202		Gm32164	1.14684								Dnaja1	1.72323
Kifc5b	4.1898		Grap	0.548748		Micu2	1.1459								Rngtt	1.72166
Ccnh	4.18407		Nectin4	0.547073		Ubxn7	1.14145								Amd1	1.72109
Slc43a3	4.17972		Cnpy3	0.545715		Ago3	1.13745								Naa15	1.71862
Clec7a	4.16394		Jak3	0.542286		Stk38	1.13508								Gm9769	1.71552
LOC108167416	4.15987		Fkbp4	0.541534		Itgb1	1.13463								Dcun1d4	1.7111
Spc25	4.14844		Cyhr1	0.541182		Nup153	1.13339								Best1	1.71075
Prlr	4.1299		Ppcdc	0.539349		Pcf11	1.13145								Hcar2	1.71043
Rbbp8	4.11694		Tmem109	0.538727		Actr3	1.13131								Arhgap5	1.70924
Spef1	4.11611		Vps52	0.537395		Srp19	1.12838								Osbpl8	1.70794
Ap3s1	4.05459		Mybbp1a	0.534068		Gng12	1.12612								Gcnt2	1.70291
Gm32287	4.02289		Nup62	0.533012		Tmx1	1.12205								Gm10698	1.70094
Wdhd1	4.00983		Snrnp200	0.532235		Edrf1	1.12037								Pcmtd1	1.69651
Smc4	3.99969		Sdf2	0.52989		Naalad2	1.11989								Ggnbp2	1.69605
Foxm1	3.98989		Tcn2	0.529077		Snx13	1.11947								Fastkd5	1.69394
Msx1	3.9735		Vav2	0.528891		Syncrip	1.11698								Mterf3	1.69349
Cdc25b	3.96809		Ykt6	0.528775		Uvrag	1.11657								Xaf1	1.69025
Gas2l3	3.9256		Usp10	0.528176		Ptcd3	1.11533								Nufip2	1.68942
Ifit2	3.89323		Ap1m1	0.527828		Papola	1.11267								Asnsd1	1.68645
Gfap	3.88089		Git2	0.526493		Cacybp	1.11155								Gm42166	1.68251
1500015O10Rik	3.85207		Smg9	0.521495		Dnm1l	1.11118								Gm3488	1.6825
Pf4	3.84361		Atox1	0.520096		Cript	1.11086								Bbc3	1.68206
LOC102639543	3.84049		Arid1a	0.516663		Fam91a1	1.10905								Aggf1	1.67921
Fgl2	3.82266		Pcbp1	0.516387		Efr3a	1.10754								Tmed2	1.67569
Tacc3	3.79195		Slc25a45	0.516324		Pdzd8	1.10541								Parg	1.67563
Uty	3.78509		Cox8a	0.515079		Mapk1	1.10059								Erp44	1.67431
LOC102638268	3.76764		Prpf8	0.512245		Ube2b	1.10058								Gm35243	1.67401
Haus1	3.76271		Maea	0.509787		Vis1	1.10053								AW112010	1.66562
Dek	3.75462		Eif3d	0.509415		Tjp1	1.09884								Mctp1	1.66461
Clu	3.74872		Tcf25	0.509303		Ergic2	1.09796								Gm13363	1.65929
Car9	3.74542		Ckb	0.507194		Zdhhc20	1.09764								Far1	1.6591
Sp100	3.70422		Atp6v1f	0.504198		Gm16867	1.09762								Tceanc	1.6568
4930427A07Rik	3.69659		Frmd8	0.501297		Parp11	1.09641								Serp1	1.65671
Srgn	3.68802		Mavs	0.499062		Ubr1	1.09535								Socs4	1.65458
Tgtp1	3.68734		Pfkl	0.497585		Skiv2l2	1.0941								Egr1	1.65349
Ssx2ip	3.68619		Uba52	0.49525		Ctdspl2	1.09302								Eif2a	1.64967
Recql4	3.68502		Aars	0.494085		Arl5b	1.09132								Fam35a	1.64319
Ncapg2	3.67034		Dip2b	0.488073		Pcnp	1.08611								Gm34718	1.64007
Ezr	3.66229		Sft2d2	0.486419		Capza1	1.08294								Zfp763	1.63804
Sapcd2	3.64988		Prpsap1	0.485066		Wdr37	1.08253								Eif3j1	1.63324
Tcf19	3.64611		1110051M20Rik	0.484988		Morc3	1.08162								Zfp955a	1.62831
Tmem126a	3.61428		Usp22	0.484486		2021-09-02	1.08121								Vps35	1.62697
ND3	3.59983		Wbp2	0.482503		Commd3	1.08097								Gnai3	1.62512
Hmgb2	3.58731		Tln1	0.479223		Tfpi	1.07952								Sumo2	1.6242
Cks2	3.56994		F11r	0.47755		Fam172a	1.07885								Il1a	1.6117
ATP8	3.52464		Lyl1	0.477249		Atrx	1.07855								Znf41-ps	1.60251
Gsn	3.49461		Cant1	0.475718		LOC105245439	1.07798								Ube2e1	1.60008
Tyms-ps	3.48592		Uqcrq	0.474934		Ccdc47	1.07721								Tmem263	1.59259
Gcat	3.48502		Papss1	0.474305		P3h2	1.0769								Gtf2e2	1.59047
Pms1	3.48266		Zfp740	0.470346		Hsph1	1.07556								Ppp1r2	1.59025
B230307C23Rik	3.46386		Naga	0.468274		Kdm7a	1.06779								Cbx3	1.59023
Adam8	3.46182		Csnk1d	0.468246		Polr2m	1.06632								Fbxo30	1.58832
Kif2c	3.45001		Slc15a3	0.467676		Snx14	1.06629								Polr2m	1.58679
Ccnf	3.44845		Smdt1	0.465532		Eps15	1.06434								Osgin2	1.58555
Rtp4	3.44215		Il10ra	0.463536		Ube2k	1.06219								Rbm39	1.58528
Cdca7l	3.43722		Cdc42se1	0.463039		Bet1	1.05867								Donson	1.58389
Coq7	3.43571		Keap1	0.462824		Pbrm1	1.05778								Vma21	1.58188
Haus3	3.40669		Txnl4a	0.461037		Phf20l1	1.05364								Gm15421	1.58087
Zfp930	3.36109		Rrbp1	0.457696		Ccny	1.05302								Rsbn1l	1.57795
Asf1b	3.33927		Tomm34	0.453691		Pole4	1.04954								3110052M02Rik	1.57424
Dab2	3.33227		Ogdh	0.452304		Hmgb1	1.0441								Pigp	1.56886
Gm6225	3.33176		Actr1a	0.444359		Snx6	1.04305								Dcun1d1	1.56854
Gm15421	3.30958		Tnfrsf1b	0.444071		Fundc1	1.04188								Rexo2	1.5642
Tgtp2	3.28809		Ptpa	0.443907		Cpsf6	1.0408								Ptges3	1.56369
Kcnj13	3.2817		Extl3	0.439769		Gpam	1.04073								1110059E24Rik	1.56039
Sod3	3.28043		Il4ra	0.439468		Mysm1	1.03286								Lamp2	1.55965
Oas1g	3.27194		Copg1	0.435676		Fam103a1	1.0318								Ggh	1.55874
Gbp2	3.26952		Slc11a1	0.430167		Rab8b	1.03031								Mob4	1.55588
Spdl1	3.24456		Clic1	0.429854		Usp47	1.02746								Ythdf3	1.5545
Gm20875	3.24208		Oaz1-ps	0.428878		Fam134b	1.0257								2021-03-07	1.55358
Rgs1	3.23784		Sh3bgrl3	0.428511		BC005537	1.0212								Arfip1	1.55168
Psat1	3.20697		Slc29a1	0.428337		Ptprc	1.02019								Rab28	1.55162
Col9a3	3.20144		Tuba1a	0.423697		Golph3l	1.01967								Tceb1	1.54899
Ulbp1	3.19874		Wasf2	0.422922		Rps6kb1	1.01695								Orc5	1.54563
Clic4	3.1972		Siglech	0.421458		Man1a	1.01616								Tmem192	1.54559
0610010F05Rik	3.19		Atp13a1	0.419495		Taok1	1.01533								Atf3	1.54212
Inf2	3.18601		Lamtor1	0.417684		Serp1	1.01334								4930522L14Rik	1.53917
1810022K09Rik	3.1837		Tmem86a	0.414864		Dhx15	1.0133								Bcl2a1a	1.53895
Ifit3b	3.17593		Itpr2	0.413367		Ndfip2	1.01276								COX1	1.53715
Dnph1	3.16965		Tmem63a	0.412135		Atp8a1	1.01171								Acbd5	1.53628
Cmpk2	3.16317		Cyba	0.412093		Cep170	1.00319								Ocrl	1.53413
Ifi47	3.15108		Amz1	0.408793		Adam9	1.0021								Ormdl1	1.53387
Thap6	3.13704		Sash3	0.403939		B3galt5	0.999736								Vps37a	1.52883
Tpm4	3.1247		Tmed3	0.403879		Rnf13	0.999142								Papd4	1.5282
LOC102633627	3.11331		Ppp2r1a	0.393737		Srgn	0.998944								Mtpn	1.52626
Gm32039	3.10501		Psme2b	0.388747		Ggps1	0.996671								Cript	1.52168
Ifit3	3.10254		Slc38a10	0.384872		Rexo2	0.989936								Dynlt3	1.52026
Zfp958	3.09394		Sparc	0.37403		Hprt	0.987411								Lamp1	1.51686
Atf3	3.09223		Vav1	0.367358		Herc4	0.987184								Bcap29	1.51513
Cpd	3.08788		Olfml3	0.361664		Zfp445	0.986977								Lsm4	1.51195
Ndc1	3.08348		Myl12b	0.355204		Nipa2	0.985511								2010315B03Rik	1.50999
Oasl2	3.08256		Rgs10	0.353377		Rab10	0.985037								Tmub2	1.50729
Aqp1	3.08201		Herc2	0.343273		Paip2	0.984212								Arf4	1.50513
2021-09-10	3.07625		Itgb2	0.332948		Armc1	0.981884								Hacd2	1.50295
Gins1	3.07554		Rps11	0.330733		Hnrnpk	0.979021								1700066M21Rik	1.50217
Hmox1	3.07085		Syngr2	0.326874		Cmpk1	0.977213								Rpp38	1.50181
Mcm5	3.06247		Ctsz	0.302817		Itfg1	0.972894								Gm7710	1.50071
Nes	3.04911		.	-0.278173		Gsap	0.971599								Gng5	1.4984
Katnbl1	3.04854		Havcr2	-0.414128		Poglut1	0.971345								Mrps36	1.49373
Ttr	3.03746		Dpysl2	-0.426366		2510009E07Rik	0.971158								Cul4b	1.49215
Mcm6	3.03284		Mef2c	-0.440818		Sdcbp	0.970792								Skp1a	1.49176
Zfp36	3.00476		Ctss	-0.452664		Zfp26	0.97066								Ppp1cb	1.4907
COX3	3.00368		Ppt1	-0.458836		Arsk	0.970273								Cacybp	1.48965
Gm13237	2.97583		Clasp2	-0.464462		Rab32	0.967183								Krit1	1.48948
Dnajc9	2.97441		Derl1	-0.470066		Stag1	0.966722								Catsper2	1.4882
Enkd1	2.96478		Mdm4	-0.470452		Map3k1	0.966716								Synj2bp	1.48512
Plk2	2.96057		Psen1	-0.474465		Metap2	0.966184								Ndfip2	1.48476
Chst2	2.9549		Gm29779	-0.481368		Ulk2	0.9642								Matr3	1.48252
Enpp1	2.94926		Actr2	-0.497946		B230219D22Rik	0.962727								Gm26944	1.48201
H2afz	2.94002		Tlr13	-0.501478		Camk2d	0.962621								Aasdhppt	1.48175
Fcgr4	2.93366		Itga6	-0.510192		Slc39a8	0.961796								Chka	1.47933
Abat	2.92954		Hexb	-0.518282		Cd53	0.95984								Bzw1	1.47881
Gla	2.91204		B4galt4	-0.51831		Tm2d1	0.957539								Dtd1	1.47709
Tk1	2.90863		Rlim	-0.526182		Ccr5	0.954495								Fundc1	1.47239
Cep44	2.90655		Sel1l	-0.526389		Zfp950	0.95433								Cpsf6	1.47191
AI662270	2.90267		C3ar1	-0.540303		Caprin1	0.954025								Anp32b	1.47149
Hcar2	2.89465		Plxdc2	-0.540922		Rfk	0.953466								Stk17b	1.47074
Nr4a1	2.8902		Ppm1h	-0.550438		Abcd2	0.953057								Arrdc3	1.46989
Ccl4	2.88695		Chtop	-0.550708		Txndc16	0.951196								Snx6	1.46942
Kifc3	2.8843		G3bp2	-0.55409		Lgals8	0.950894								Tm9sf2	1.46799
Ung	2.88169		Birc6	-0.562355		Rhot1	0.949829								Crbn	1.46749
Tctex1d4	2.87823		Mgat4a	-0.563198		Tmco1	0.947613								Mrpl50	1.46631
Il2rg	2.87251		Bmp2k	-0.573862		Wapl	0.947588								Dr1	1.46606
Chaf1a	2.86295		Ptbp3	-0.574497		Itch	0.945499								Bet1	1.46589
Mx1	2.85615		Tlr2	-0.583452		Clec5a	0.945057								Anxa5	1.4656
Cfb	2.85254		Sec11a	-0.586936		Zc3h7a	0.94438								Hnrnpk	1.46535
Emp3	2.84762		Derl2	-0.59157		Rab14	0.941951								Ddx50	1.4637
Nap1l1	2.84668		Morc3	-0.592856		Coa5	0.939888								Filip1l	1.46233
Gcnt2	2.84173		Jmjd1c	-0.60866		Gmps	0.938719								Vamp4	1.46112
Mir1894	2.84023		Naip5	-0.609362		Rheb	0.938649								Rap1a	1.45521
Igf2	2.83663		Pdha1	-0.616101		Vps4b	0.928937								Rnf13	1.45368
Ska2	2.8295		Picalm	-0.617293		Pafah1b2	0.927175								Mmd	1.45296
Adam3	2.82303		Zc3hav1	-0.617616		Sppl2a	0.925802								Thumpd3	1.45258
H2afx	2.82232		Slc25a36	-0.629179		Mkln1	0.924645								Ttc14	1.452
Gas7	2.8166		Mef2a	-0.65028		Tbck	0.921991								Mettl4	1.45172
Phf11a	2.81609		Asph	-0.652405		Aldh6a1	0.92131								Slc35a5	1.44896
Nxt2	2.81489		Cers5	-0.653304		Cse1l	0.921107								Zfp951	1.44679
Ms4a6c	2.79698		Itgb1	-0.658155		Tm9sf3	0.920014								Crot	1.4442
Usp45	2.79144		Jam2	-0.660167		Sub1	0.918703								AW146154	1.4416
COX1	2.78677		Man1a2	-0.660946		Lamp1	0.916182								Sdcbp	1.44017
Oas1a	2.78064		Rapgef6	-0.662782		Tmem184c	0.914106								Taf9	1.43902
Sass6	2.77676		Slc38a2	-0.672542		Magt1	0.913702								Tpd52	1.43857
Mxra8	2.7731		Whsc1l1	-0.676383		Tcea1	0.913298								Gas5	1.43852
Axl	2.75635		Tnfrsf11a	-0.683792		Tubgcp5	0.9115								2021-09-15	1.43704
Rps27l	2.74195		Stt3a	-0.68641		Stradb	0.908401								Cbfb	1.43689
Ube3a	2.73766		Slc38a9	-0.688168		Smek2	0.907473								Zfp729b	1.43514
Cd300lf	2.73578		P2ry13	-0.691071		Rbm6	0.906851								Zfp119a	1.43308
Pqlc3	2.73215		Hhex	-0.693625		Prkacb	0.904353								Vps26a	1.43119
Iqgap1	2.71974		Nras	-0.694811		Gtf2a1	0.900939								Zfp955b	1.43091
Itgax	2.71678		Atp2b1	-0.695293		3110043O21Rik	0.895256								LOC102637577	1.42931
Fbxo5	2.69348		Tsnax	-0.695822		Itsn2	0.89431								Ipo7	1.42823
Rrm1	2.68685		Pex2	-0.699771		Fgfr1op	0.889917								Dnm1l	1.42763
Prpf38a	2.67911		Gm8203	-0.701274		Il18	0.887938								Mettl5	1.42584
Sh3pxd2b	2.65313		Atp6v1c1	-0.703122		Pdcd4	0.887502								Yaf2	1.4239
Xaf1	2.63912		Vmp1	-0.703815		Lnpep	0.886443								Bnip3	1.42216
Gins2	2.63645		Fam102b	-0.71325		Prune2	0.886222								Gm3317	1.42034
D430020J02Rik	2.62651		Tram1	-0.713289		Tlr13	0.885299								Epb41l3	1.41891
Xpo1	2.62236		Hspa9	-0.720782		2900097C17Rik	0.884442								Arl8b	1.41652
Cetn3	2.61566		Mgea5	-0.726547		Snap23	0.883328								Amd2	1.4079
D17H6S56E-5	2.6116		Ghitm	-0.72707		Zfp24	0.882904								Klhdc2	1.40656
Atp1a3	2.6104		Caprin1	-0.731573		Dnaja2	0.881469								Gm16118	1.40533
Zfp367	2.5914		Arpc5l	-0.733337		Dnajc10	0.879598								Zfp664	1.40197
ND1	2.5811		Tmem9b	-0.736809		Pdia3	0.879341								Ccnl1	1.39854
Hat1	2.55958		A230046K03Rik	-0.737636		Cdc16	0.872375								Ttc33	1.39639
Fundc2	2.55944		Ophn1	-0.738817		Igsf6	0.870506								Nampt	1.39589
Dnajb4	2.55816		Usp8	-0.741227		Mut	0.867588								Setdb2-phf11c	1.39495
Pfn2	2.5539		Txndc12	-0.750651		Cd47	0.863614								Pnpla8	1.39439
Rnf138	2.55219		Gm41107	-0.751625		Malat1	0.862392								Ptp4a1	1.39376
Milr1	2.52794		Papola	-0.754818		Srp54c	0.860775								Maf	1.39352
Mad2l1	2.5269		Ran	-0.755635		Ctso	0.859636								1700021F05Rik	1.39285
Gm20594	2.52035		Eif3a	-0.7575		Prkca	0.859402								Atpaf1	1.38326
Plin2	2.49862		B2m	-0.758107		Ndufs4	0.859242								Zc3h15	1.38287
Gm38529	2.49191		Zfp871	-0.760637		Mef2a	0.854177								Zfp942	1.38248
Helz2	2.49029		Cd84	-0.763289		Ndfip1	0.853879								Zfp3	1.38235
Mcm2	2.48886		Dstn	-0.763944		Rab1a	0.853435								Paip2	1.37965
Klf10	2.48311		Sec11c	-0.766952		9930111J21Rik1	0.852768								Rab6a	1.37724
Gm16907	2.4696		Ttc3	-0.768194		Mob1a	0.852609								Cdc16	1.37616
Mrpl33	2.46716		Pon3	-0.774304		Dyrk1a	0.849607								Il13ra1	1.37236
Vcam1	2.46447		Dync1li1	-0.774971		Ptbp3	0.847153								Smpdl3a	1.37083
Ttc41	2.45882		Prune2	-0.778056		Cisd2	0.846569								Ermap	1.37059
Anxa5	2.45129		Slfn8	-0.779892		Usp8	0.845828								Arhgap12	1.37048
Bach2os	2.44231		Fam107b	-0.784458		Pwwp2a	0.845105								Cul2	1.36912
Isg15	2.43732		Lgals8	-0.787171		Gprasp2	0.844978								Sgk3	1.36896
Mdm1	2.43438		Rnf130	-0.789056		Arf4	0.843758								Zfp748	1.36892
Ly6a	2.43216		Rpl5	-0.790072		Slfn8	0.843574								Gm32164	1.36855
Gm9484	2.43122		Samsn1	-0.790948		Impact	0.84347								Ptcd3	1.36545
Prdx4	2.43099		Ociad1	-0.791369		Kdm3a	0.842013								Fam111a	1.36253
Phf11b	2.42412		Twf1	-0.79479		2810474O19Rik	0.840426								Mtmr6	1.36047
Atad5	2.41736		Rbbp7	-0.800205		Vezf1	0.840394								Hprt	1.35931
Cul4b	2.41506		Cdc42	-0.804617		Ide	0.837332								Wtap	1.35756
Smim4	2.40525		Ccl6	-0.805748		Ube2e1	0.836947								Grsf1	1.3541
Arhgap19	2.40516		Sppl2a	-0.806012		Tgs1	0.835871								Ssr1	1.35339
Gng5	2.39423		Golt1b	-0.806127		Rap1gds1	0.829559								Snap23	1.35222
COX2	2.38401		Ptprc	-0.806227		Mrpl50	0.826136								Mtpap	1.35178
Ifit1	2.3747		Arl6ip1	-0.80679		Adam17	0.823397								Upk1b	1.35091
Fam65b	2.37421		Cd86	-0.815708		Exoc2	0.822924								Ahctf1	1.34823
Csf1	2.36929		Ufl1	-0.815945		Atf2	0.821514								Acsl4	1.34753
Usp18	2.36699		Cnih1	-0.820045		Sptssa	0.820468								Tmed7	1.3465
Gm29779	2.35987		Atp5f1	-0.823277		Tmem33	0.817028								Dram2	1.3449
Neat1	2.34155		Tgfbr1	-0.82456		Fndc3a	0.816934								Rfk	1.34015
2021-09-15	2.34093		Wac	-0.826079		Brd7	0.815266								Tsg101	1.33739
Htra3	2.33514		Atp7a	-0.829499		Hpgd	0.810241								LOC102636299	1.33691
Gm33370	2.33384		Abcd2	-0.831687		Brox	0.80974								Gm14023	1.33292
Marcksl1	2.32857		Manf	-0.835636		Abi1	0.80952								2610008E11Rik	1.33251
Gm14295	2.3269		Ube2b	-0.836189		Stam2	0.806368								Golt1b	1.33195
Ap1s2	2.31547		Prdx1	-0.83932		Rhoq	0.806196								Cept1	1.3317
Xlr	2.31141		Denr	-0.839825		Nrip1	0.804132								Thap11	1.33161
St3gal6	2.30871		LOC108167643	-0.841121		Mtr	0.799847								Pex13	1.32642
Lpl	2.3001		Morf4l2	-0.846423		Exoc6	0.799822								Sp3	1.32588
Ly9	2.29573		Exoc8	-0.849133		P4ha1	0.798931								Isg20l2	1.32544
Capg	2.29262		Cct4	-0.850329		Ankle2	0.796625								Tspan13	1.32535
Fndc7	2.27786		Rpl23	-0.850723		Usp33	0.788217								Junb	1.32471
Crip2	2.27003		Rab1a	-0.852294		Prpf4b	0.780612								Rnf139	1.32415
Vbp1	2.26379		Dnajb14	-0.853889		Tsg101	0.779193								Naa50	1.32405
Tyms	2.26196		Klhl24	-0.855155		Reep3	0.772035								Scrn3	1.32403
CYTB	2.26188		Eif2s2	-0.860601		Man1a2	0.771127								Apaf1	1.32304
Cstf3	2.24433		Klhl7	-0.862611		Smad2	0.77099								Slc35d2	1.32159
Usp14	2.24372		Cox7b	-0.863734		Bnip3l	0.770046								Clec4a3	1.31776
Pdcd1	2.22143		Bcl2a1d	-0.866922		Csnk1a1	0.769707								Ssr3	1.31303
Ube2w	2.22119		Dram2	-0.868983		Rac1	0.766972								Otud1	1.3123
ND2	2.21661		Trim30d	-0.871362		Cul1	0.764334								Atad1	1.31116
Gm8203	2.21386		Mysm1	-0.871617		Ate1	0.756911								Rap1b	1.30628
Gm5643	2.20806		Ywhae	-0.873544		Mgat4a	0.75681								Eif1a	1.3016
Sdc3	2.20716		Bmpr2	-0.874748		Usp37	0.755317								St14	1.30046
Ggh	2.2001		2810474O19Rik	-0.875735		Jam2	0.754244								Ube2b	1.29977
Fam69a	2.19828		Zmym5	-0.876963		Stx7	0.751278								Api5	1.29936
Glipr1	2.19475		Rab11a	-0.87849		LOC102640024	0.748726								Snx14	1.29516
Mcm4	2.18836		Tax1bp1	-0.881088		Rlim	0.747043								Abce1	1.29282
Osbpl8	2.18757		Prpf4b	-0.884685		Arcn1	0.746565								Gmfb	1.29172
Incenp	2.18185		Pgrmc1	-0.885966		Glud1	0.744789								Armc1	1.29076
Nlrc5	2.17881		Tpd52	-0.88615		Tspan13	0.743536								Rac1	1.28502
Hist2h3c2	2.17828		Ddx26b	-0.890083		Senp2	0.743529								Snx10	1.28501
Tfdp1	2.17365		Cpsf2	-0.895551		Snx18	0.741743								Rhot1	1.28334
Esco1	2.16973		D1Ertd622e	-0.896173		Vwa5a	0.739374								Rab32	1.28163
C1d	2.16915		Wls	-0.896287		Rtn3	0.737358								Rpe	1.28035
Rheb	2.16737		Coa5	-0.897425		Hmgn1	0.726054								Ggnbp2os	1.27724
Ccnl1	2.1652		Hnrnpu	-0.901089		Pon2	0.724372								Azin1	1.27698
Cd52	2.1634		Zc3h7a	-0.902055		Zfp148	0.721929								Fam172a	1.27305
Rnft1	2.16285		Ypel5	-0.902507		Sh3kbp1	0.720697								Fnip1	1.27067
Slc39a14	2.15992		Set	-0.905899		Pcmt1	0.716808								Tmem123	1.27004
Rock1	2.15787		Mfsd1	-0.90599		Arhgef6	0.716657								N4bp2l1	1.26805
Tspo	2.15662		Spcs2	-0.907041		Arpc5	0.714094								Nck1	1.26755
Anp32b	2.15077		Slc31a1	-0.90718		Hnrnph2	0.709667								Paxbp1	1.26617
Taf9b	2.14731		Ccr5	-0.910265		1810030O07Rik	0.709459								Tlr3	1.26509
Orc4	2.14657		Rel	-0.910873		Dock4	0.709196								Ngly1	1.26298
Setdb2-phf11c	2.14517		Tmem33	-0.91352		Slmap	0.706979								Rnpc3	1.26165
Wbp5	2.14392		Pros1	-0.91632		Sec11c	0.703577								Pex12	1.2611
E2f2	2.14082		Erlin1	-0.917004		N4bp2l1	0.695046								Trim47	1.26027
Mmgt1	2.1357		Csnk1a1	-0.919811		Rab6b	0.694967								Entpd5	1.26014
Rab3d	2.13137		Ccdc47	-0.920232		Kbtbd2	0.693398								Rbm34	1.26013
Ran	2.12516		Serinc1	-0.921673		Tpd52	0.689036								Klhl9	1.25873
Cytip	2.1239		Xrn2	-0.921707		Camk1d	0.684404								Mettl9	1.25737
Mmd	2.12202		Clcn3	-0.926642		Cnot4	0.68204								Lrrc57	1.25553
Man2a1	2.12143		Vps13c	-0.93202		Slc12a6	0.67643								Glrx2	1.25533
Cep57l1	2.11632		Morf4l1b	-0.938655		Csde1	0.673697								LOC108167804	1.25435
Gm33682	2.11451		Gtf2h2	-0.938913		Fchsd2	0.658658								Uvrag	1.25311
Coq10b	2.11357		Abce1	-0.943468		Gng5	0.657359								Ube2k	1.25111
Eif2a	2.10239		Skp1a	-0.946349		Ube2j1	0.656719								Fnta	1.25023
Cox5a	2.10148		Atrx	-0.947654		Ywhah	0.652831								Eif2s3y	1.24817
Lypla1	2.10133		Cisd2	-0.948247		Mtmr2	0.652745								Skil	1.24645
Gm14023	2.0896		Malat1	-0.954047		Usp48	0.638077								Tmem167	1.24536
Rbl1	2.08787		Mff	-0.95485		Cdc42	0.624533								Crnkl1	1.24499
Cbx5	2.0798		Prpf40a	-0.957105		Asph	0.609057								Plekhf2	1.24496
Tpd52	2.07951		Tmed5	-0.957303		Pip4k2a	0.605417								Smim15	1.24011
Masp1	2.07891		Tra2a	-0.957686		Nras	0.603178								Spi1	1.23735
Naa50	2.07016		Hltf	-0.959154		Jak1	0.59652								Polr3f	1.23539
Nme4	2.05278		Canx	-0.963281		Pde3b	0.592367								D1Ertd622e	1.23312
Cbx3	2.04694		Magt1	-0.96334		Pak2	0.586816								Brwd1	1.23286
Nsl1	2.04637		Ptp4a2	-0.970047		Mbnl2	0.577358								Atg4c	1.23175
Ifi30	2.04554		Braf	-0.971822		Supt20	0.570199								Vis1	1.23025
Rab32	2.04518		Sypl	-0.977411		Sf3b1	0.535051								Eea1	1.22797
Ctsc	2.03575		Rsrc2	-0.978996		Mertk	0.490745								Fcho2	1.22517
Lyz2	2.0341		Ywhaq	-0.979397		Mef2c	0.485018								Nop58	1.22388
Ufm1	2.02925		Pon2	-0.980761		Sgpl1	0.4386								Tmco1	1.2233
Gm17066	2.02866		Zfp445	-0.984193		Psmd8	-0.423445								Fam208b	1.22286
Gtf2e2	2.01699		Usp25	-0.985091		Vav1	-0.424174								Zfp715	1.22214
Eid1	2.01513		Casd1	-0.985912		Mcfd2	-0.440717								Sh3glb1	1.22161
Gm41693	2.01126		Pdia3	-0.987333		Sec61a1	-0.474208								Cfh	1.22076
Ube2l6	2.00972		Tnpo1	-0.987733		Sparc	-0.476717								Psma3	1.21954
Prune2	2.00453		Rab8b	-0.987871		Prkab1	-0.481336								Golga7	1.21767
Prr5l	2.00265		Cacul1	-0.988155		Fcer1g	-0.48356								Phf20l1	1.21542
Hsdl2	2.00075		Necap1	-0.988205		Slc29a3	-0.488927								Trim34a	1.2148
Slfn2	1.9937		Pwwp2a	-0.991441		Parvg	-0.502316								Dnaja2	1.21474
Bbc3	1.99144		Tpm4	-0.991842		Eif3c	-0.506044								2510009E07Rik	1.2137
Gm31546	1.98284		BC005537	-0.994292		Vkorc1	-0.510829								CYTB	1.21327
Stra13	1.98262		Tmem70	-0.997948		Atp5b	-0.51753								ND2	1.2127
Dck	1.98036		Ppig	-0.998428		Il16	-0.523236								Spast	1.21018
Cox7b	1.97993		Ipo7	-0.998847		Gm6548	-0.523715								Kpna3	1.20893
Serp1	1.97837		Cse1l	-1.00064		Hvcn1	-0.529342								Mysm1	1.20696
Chst1	1.978		Mfsd14a	-1.00315		Copg1	-0.532328								Glud1	1.20548
Lmna	1.97655		Xiap	-1.00536		Dnm2	-0.536095								Hmgb1	1.20097
Nucks1	1.96834		Txnl1	-1.00671		Rnf41	-0.538615								Rnf115	1.19763
Myo5a	1.9674		Mir1894	-1.00812		C1qa	-0.538805								Gm2423	1.19464
Brix1	1.96348		Cep170	-1.01003		Actr1a	-0.543213								2021-09-02	1.19306
Lysmd3	1.96105		Glrx3	-1.01018		Sdf4	-0.551309								Fem1c	1.19144
AW112010	1.95814		Zfp950	-1.01032		1110051M20Rik	-0.560851								Supt20	1.18879
Ube2d3	1.95339		Nptn	-1.01259		Akr1a1	-0.562186								Actr3	1.18729
Gm37416	1.94916		BC003331	-1.01453		Rpl27a	-0.563222								Nsun2	1.18665
Gm11769	1.94243		Snapc3	-1.01483		Rnase4	-0.566374								Ndfip1	1.18586
Dbi	1.93438		Fgfr1op	-1.01816		LOC105244208	-0.570301								Trim14	1.18496
Htatip2	1.93388		Ppp1r2	-1.01887		Dgcr2	-0.571035								Arl5b	1.18455
Eed	1.93097		Lamtor3	-1.02743		Git2	-0.571797								Mut	1.18394
Hprt	1.92927		Diaph2	-1.03262		Syngr2	-0.580778								Ccng1	1.18243
Entpd5	1.9227		Impa1	-1.03456		Sdhb	-0.586666								Commd3	1.18076
Orc6	1.91961		Chmp5	-1.04264		Snx17	-0.588569								Adss	1.18011
Ero1l	1.91885		Zfp266	-1.04514		Vipas39	-0.589656								Bclaf1	1.17882
Gm38785	1.91831		Wipf1	-1.04608		Slc15a3	-0.591456								Srsf10	1.17581
Fbxo33	1.91803		Sumf1	-1.04676		Slc16a6	-0.591891								Cep57	1.17238
Taf13	1.91348		Rrm2	-1.04677		Alg1	-0.593085								Chordc1	1.16813
Fam111a	1.90912		Aktip	-1.04987		Akr1b10	-0.593221								Mat2b	1.16718
Bcl2a1d	1.90741		Zdhhc6	-1.05171		Tor3a	-0.595051								COX2	1.16425
Sepw1	1.90478		Top2a	-1.05192		Itm2c	-0.596198								Plaa	1.16302
Tmpo	1.9008		Ube2e1	-1.05667		Adprh	-0.596313								Zfp281	1.16199
Ptchd1	1.89556		Snx13	-1.05943		Adrb2	-0.596567								Dock11	1.15993
Cnot7	1.88163		Plek	-1.06139		Ptpn1	-0.59816								Zranb2	1.15815
Hist2h3c1	1.87942		Ndfip1	-1.06141		Cct5	-0.598738								Gm37125	1.15814
Ndufb6	1.87678		Itgav	-1.06159		Vsir	-0.600344								Pid1	1.15729
Lyz1	1.87672		C330007P06Rik	-1.06297		Plod1	-0.601886								Fyttd1	1.15646
Gm15776	1.87262		Mis12	-1.06337		Tmem176a	-0.606158								Csnk1a1	1.15415
Apaf1	1.87027		Cct8	-1.06372		Myadm	-0.610946								Rpf1	1.15364
Ier2	1.86967		Mtmr6	-1.0653		Cd52	-0.611085								Uba3	1.15105
Smpdl3a	1.86634		Api5	-1.0671		Psmb8	-0.611335								Marcks	1.1474
Gm42166	1.86562		Stx7	-1.07412		Thrsp	-0.611539								Col6a3	1.14702
Hist1h2ag	1.85965		LOC102640024	-1.07756		Txnrd2	-0.612557								H2afz	1.14662
Kcna3	1.85663		Casp1	-1.07813		Orai3	-0.615116								Smim10l1	1.14615
Nampt	1.85105		Lpl	-1.0786		Lrp1	-0.617597								Bnip3l	1.14542
Dnm1l	1.84775		Tmem41b	-1.0793		Irak2	-0.618731								Akirin1	1.14517
Pbdc1	1.84643		Snx6	-1.08022		Pcyt2	-0.619386								Zfp800	1.1433
Ccr1	1.84562		Hmgn1	-1.08088		2310011J03Rik	-0.619741								Rbm48	1.14252
LOC105244657	1.8456		Ddx52	-1.08244		Irf1	-0.619914								Hltf	1.141
Dnajb9	1.84283		Arpc5	-1.08546		Rps20	-0.620575								Ube2a	1.13965
Cstb	1.84089		Zfp780b	-1.08633		Il4ra	-0.620602								Prps1l3	1.13674
Eif1a	1.83894		Hpgd	-1.08912		H2-T22	-0.621433								Stag2	1.13544
Ahcyl2	1.83817		Gm5643	-1.09072		Cabin1	-0.623853								Hnrnph2	1.13174
Pgk1	1.83662		Tra2b	-1.09159		Tm2d2	-0.623978								Cacul1	1.12976
Rpl23	1.83392		Cpsf6	-1.09425		Pkn1	-0.62496								Mphosph6	1.12697
Tceb1	1.83198		Adss	-1.09516		LOC108167922	-0.627179								Stx7	1.12678
Inpp1	1.83125		Reep3	-1.09871		Gm11478	-0.627709								Csde1	1.12541
Il1a	1.82724		Ndufs1	-1.09987		Alox5ap	-0.630012								Smek2	1.12498
Acbd5	1.82651		Tm9sf3	-1.10155		Anapc5	-0.634109								Scamp1	1.1246
B3gnt7	1.82515		Ankrd12	-1.10244		Hcfc1	-0.634637								1700047I17Rik2	1.12333
Whsc1	1.81977		Msl3	-1.10534		Myl12a	-0.636293								Tmx1	1.12309
Prdx1	1.81561		Xrn1	-1.10895		Csnk1d	-0.639454								Ankmy2	1.12086
Dynlt3	1.81383		Slc35a5	-1.11175		Cyb5r3	-0.639952								Spcs3	1.12063
Slfn9	1.80621		Ctso	-1.11467		Srp68	-0.642176								Slc5a3	1.11924
Wdr86	1.806		Slc12a2	-1.11657		P2ry6	-0.642437								Ywhah	1.11902
Nop58	1.80435		Tmx1	-1.11694		Gbf1	-0.642852								Tmem184c	1.11857
Pmf1	1.80244		Dnaja2	-1.12096		Aff1	-0.643476								Srpk2	1.11839
Gm15453	1.79846		Lin7c	-1.12113		Mgat1	-0.644281								Ppp2r2a	1.11821
Ranbp2	1.78991		Zdhhc20	-1.12309		Slc29a1	-0.644443								Rmi1	1.11599
Kpna2	1.78847		Gm8995	-1.12493		Gabarapl1	-0.644573								Btf3l4	1.11541
Gm10145	1.77027		Azin1	-1.12572		Tor2a	-0.646312								Sumf1	1.1145
Vps13c	1.76759		U2surp	-1.1315		Wdr81	-0.647271								Cd22	1.11284
Hacd4	1.76717		Skil	-1.133		Atp6v0c	-0.647397								Trmt10c	1.11278
Ptp4a1	1.76596		Cysltr1	-1.1358		Gm5879	-0.648666								Chmp5	1.11159
Erp44	1.76565		Lonrf3	-1.13646		Paqr7	-0.650445								Rhoq	1.11157
Ube2v2	1.75537		Zfp260	-1.13735		Pfkl	-0.650527								Arl14ep	1.1101
Ntrk2	1.75167		Atp2c1	-1.13936		Ncf2	-0.654072								Osbpl9	1.10905
Ints2	1.75041		Hspa13	-1.14258		Dda1	-0.654945								Zfp472	1.10076
Gm13363	1.74658		Tmco1	-1.14468		Commd4	-0.655652								Tmem168	1.09815
Cdkn2d	1.74206		Ccnl1	-1.14491		Rtfdc1	-0.657596								Plek	1.09801
Pus10	1.73822		Snx2	-1.14526		Prdx5	-0.661941								Cycs	1.09759
Fam20c	1.73671		Gm6793	-1.14644		Cnpy2	-0.661985								Kpna1	1.09739
Ipo7	1.73447		Cfap97	-1.14976		Bsg	-0.666079								Ddx3y	1.09161
Eri1	1.73144		Hsd17b12	-1.15011		Gm6644	-0.668822								Zfp780b	1.09128
Tmx3	1.72723		Trim34a	-1.15119		Stoml2	-0.669367								Rasgef1b	1.08934
Dnajc10	1.72539		Actr10	-1.15178		Selplg	-0.672084								Tlr4	1.08916
Nme2	1.72437		Dnajc10	-1.15211		Cog1	-0.67275								Exoc6	1.08825
Tagln2	1.72162		Thoc2	-1.15394		B4gat1	-0.672905								Ap3m1	1.08807
Treml2	1.71882		Sugt1	-1.15477		Arhgap22	-0.67357								Ywhaq	1.08761
Ndufv3	1.71752		Matr3	-1.15918		Atp13a1	-0.673824								Zhx1	1.08667
Sumo2	1.71598		Ythdf3	-1.16014		Tmem86a	-0.674341								Txlng	1.08625
Cbfb	1.7077		Rab9	-1.16057		Tmem63a	-0.675163								Gtf2h2	1.08536
Hpf1	1.70235		Evi5	-1.16366		Nprl3	-0.675342								Rft1	1.08419
1810011O10Rik	1.70022		Tmem60	-1.16376		Cln8	-0.677108								Lipo3	1.08333
Emilin1	1.69982		Slc33a1	-1.16795		Uqcrh	-0.678815								Zfp260	1.08296
Bcl2a1a	1.69445		Map3k1	-1.16922		Yipf3	-0.680025								Cmpk1	1.08138
Enpp5	1.69331		Cept1	-1.17478		Txnl4a	-0.681393								Cebpzos	1.08059
C1galt1c1	1.69329		Hnrnpul2	-1.17639		Zfp36l1	-0.682619								Klhl7	1.08051
Rngtt	1.68627		6030458C11Rik	-1.1823		Ppp2r1a	-0.68348								Zfp518a	1.08001
Mt1	1.68505		Fam49b	-1.18422		Clic1	-0.68594								2810474O19Rik	1.07828
Tma7	1.68417		Rasa1	-1.18452		Themis2	-0.687811								Bhlhb9	1.07569
Srpk2	1.68306		Tmem168	-1.18468		Ccm2	-0.688172								Hpgd	1.07489
Yme1l1	1.67867		Neat1	-1.18727		Nrm	-0.688978								Cops2	1.06978
Spopl	1.67758		Nop58	-1.18904		Pecr	-0.692201								Ltv1	1.06868
Fam96a	1.67478		Golga7	-1.19113		Trap1	-0.694855								Tram1	1.06826
Sdcbp	1.67333		Cep57	-1.19132		Frmd8	-0.69621								Ak3	1.06703
Txnrd1	1.67153		1810013L24Rik	-1.19158		Tcf25	-0.696894								Hnrnpa3	1.06275
Stat2	1.67097		Fam45a	-1.19402		C330006A16Rik	-0.696949								Sub1	1.06108
Lamp2	1.66871		Eif4e	-1.1962		Lrrfip1	-0.697795								Eps15	1.05874
Gm10705	1.66823		Acbd3	-1.19653		Cnpy3	-0.700108								Itfg1	1.05597
Srsf1	1.66521		Paip2	-1.19742		Lsm10	-0.700116								Nipa2	1.05354
Eea1	1.66365		Klhl9	-1.19814		Arhgap25	-0.70075								Lgals8	1.05241
Ppp1r3d	1.66227		Sub1	-1.19838		Gm8451	-0.701238								Ier5	1.05195
Pkib	1.65911		Orc2	-1.19882		Eno1b	-0.706759								Smek1	1.05148
Asnsd1	1.6576		Sdcbp	-1.20172		Tln2	-0.706851								Fam76a	1.04929
Actr3	1.65367		Hnrnpk	-1.20246		Rps28	-0.712431								Fam177a	1.04868
Arf4	1.64975		Gtf2a1	-1.20354		Zfp691	-0.71409								Yeats4	1.04852
Rpl39	1.6463		Actr3	-1.20382		Maea	-0.714552								Aldh6a1	1.04688
Casp1	1.64252		Fam136a	-1.20418		Cndp2	-0.714866								Hmgcs1	1.04488
Pcnp	1.63841		2021-03-07	-1.20472		Sh2b2	-0.715248								Zdhhc20	1.04468
Rps15a	1.63657		Mmgt1	-1.20812		LOC102635048	-0.715694								2810013P06Rik	1.04398
Bcap29	1.6351		Ccdc82	-1.20867		Rps6ka1	-0.716024								Arpc5	1.04212
Cep57	1.63477		Lpar6	-1.20881		Farsa	-0.716558								Ndufb6	1.04082
Hivep2	1.63472		Ccl2	-1.20969		Ogdh	-0.717038								Msl2	1.03967
Pign	1.63412		Abi1	-1.21027		Aldh16a1	-0.718414								Txnl1	1.03934
Gm5803	1.62945		Zfp62	-1.21203		Cdc42se1	-0.72057								Mettl14	1.03722
Ocrl	1.62851		Krit1	-1.21209		Tor1a	-0.720841								Psat1	1.03641
Trp53inp1	1.62743		Dhx15	-1.21532		Snrnp40	-0.721009								Eif2s1	1.03535
Hnrnpa3	1.62242		Lamp2	-1.21635		Lgals9	-0.721334								Sumo1	1.03332
Nasp	1.61938		Vps4b	-1.21722		Gpr146	-0.722245								Syncrip	1.03213
Zfp120	1.61719		Cops2	-1.22034		Anxa6	-0.726633								Mff	1.03034
Ssr1	1.61683		Csmd3	-1.22349		Zpr1	-0.727711								Sgcb	1.02854
Ppp1cb	1.61542		Kdm7a	-1.2247		Ciao1	-0.729049								Lonrf3	1.02533
Ugp2	1.60945		Abi2	-1.22891		Ssrp1	-0.730463								Cnot6l	1.02396
Csde1	1.60746		Gm10698	-1.23373		Ggt5	-0.730743								Metap2	1.02389
Capza2	1.60632		Tlr4	-1.23501		Clcn7	-0.731813								Htatsf1	1.02244
Cdc27	1.60061		Arf4	-1.23958		Nfkb1	-0.735687								Gm15776	1.0215
Gatm	1.59804		Spred1	-1.25417		Pld3	-0.736095								Mat2a	1.01998
Paxbp1	1.58672		Acer3	-1.25469		Akr1b3	-0.738297								Med7	1.0191
Smim3	1.58591		Ccng2	-1.25516		Nsfl1c	-0.738593								Sptssa	1.01871
C2cd5	1.58462		Spcs3	-1.25745		Mfn2	-0.738609								Slc16a7	1.01754
Stom	1.58381		Tmem184c	-1.26058		Mrpl10	-0.738837								Rab9	1.01639
Tubb4b	1.58374		Ccna2	-1.26223		Lmf1	-0.740798								Ypel5	1.01535
Mtpn	1.58263		Tceb1	-1.26556		Pnp	-0.741082								Gm40841	1.01527
Tmem30a	1.58		LOC105244657	-1.26648		Scamp4	-0.741475								Snrpb2	1.01518
Lgals3bp	1.57773		Cnot6	-1.26721		Relb	-0.741934								Gm8995	1.01439
Pdia3	1.57429		Synj2bp	-1.26854		Abhd4	-0.742371								Clec4a2	1.01414
Fth1	1.57028		Smc6	-1.27116		Inpp5k	-0.742857								LOC108167748	1.00835
Rftn1	1.56968		Rnf13	-1.27235		Phb2	-0.743416								Tax1bp1	1.00761
Anp32e	1.56532		Cd53	-1.27478		Rab20	-0.744274								Morf4l2	1.00741
Agpat5	1.56477		Gm26944	-1.27564		Gpat4	-0.746024								Errfi1	1.00721
Cacybp	1.55769		Vps35	-1.27842		Ppcdc	-0.747676								Vps29	1.00662
Hint1	1.55529		Zfp281	-1.28119		H13	-0.749069								Cisd2	1.0052
Fundc1	1.5551		Taok1	-1.28182		Plau	-0.749719								Adam10	1.00482
Bzw1	1.55437		Rab32	-1.28879		Mical1	-0.749984								Zc3h7a	1.0047
Myeov2	1.55391		Ptges3	-1.29595		Zmiz2	-0.750779								Rpp14	1.00415
Nrep	1.54775		Vps26a	-1.2966		Gpr84	-0.751373								Tex10	1.00386
Slc1a5	1.53775		Hmgb1	-1.29691		Naa40	-0.751985								Fam103a1	1.00349
Ccng1	1.53766		Cript	-1.30066		Sun2	-0.753292								Cox5a	1.00262
LOC102639044	1.53757		Arl8b	-1.30614		Nmt1	-0.754504								Tbck	1.00254
Adam9	1.53728		Ssr3	-1.30662		LOC102634709	-0.75524								Lyz2	1.00208
Hsp90b1	1.53444		Bzw1	-1.3074		Paf1	-0.755823								5730455P16Rik	1.00018
Bnip3	1.53391		Smim15	-1.30801		Hck	-0.757562								Elk4	0.99638
LOC102638448	1.53321		Commd3	-1.31264		Ubr4	-0.757851								Lyrm2	0.996341
Trim34a	1.52384		Hook3	-1.31481		Tcn2	-0.758798								Hexim1	0.995052
Slc25a46	1.52233		Chordc1	-1.32208		Klk8	-0.759265								Vps4b	0.994014
Tmem254c	1.52116		Eif2s3y	-1.32311		Calhm2	-0.759421								Rab11a	0.993372
Cycs	1.5184		2810417H13Rik	-1.32433		Bst2	-0.761611								Cysltr1	0.992552
Taf9	1.51524		Hsp90b1	-1.32541		Flcn	-0.761642								Pten	0.991662
Eif2s1	1.5145		Crot	-1.32631		Hps1	-0.763212								Tra2b	0.990845
Gm6793	1.50817		Plekhf2	-1.32787		Naga	-0.763628								Wac	0.990752
Tmem167	1.50512		Ubr1	-1.33476		Myl12b	-0.763808								Zfp24	0.989976
Eif2s3y	1.50138		Tmed2	-1.33745		Fcgrt	-0.765677								Pgrmc1	0.985912
Tmem254b	1.49973		Ktn1	-1.33814		Tuba1b	-0.765986								Usp9x	0.982849
Tbc1d1	1.49962		Lipo3	-1.34115		Adgrg1	-0.766087								Ywhae	0.982781
Btg2	1.49658		H2afz	-1.3458		Irf8	-0.767623								Bcl2a1b	0.982104
Epb41l3	1.49549		Snap23	-1.34666		Ndufb11	-0.768379								Atrx	0.980287
Trp53inp2	1.48606		Dynlt3	-1.36146		Atp6v1f	-0.769093								Srp54c	0.980053
Lonrf3	1.48429		Il1a	-1.36236		Pag1	-0.77005								1110004F10Rik	0.980002
Atp6v1d	1.48369		Uba3	-1.36281		Prelid1	-0.770958								Me2	0.978779
Chmp5	1.48346		Agpat5	-1.36324		Exoc7	-0.771136								C330007P06Rik	0.97841
Gm7931	1.48225		Cmpk1	-1.36405		Gtf2f1	-0.771517								Ssbp2	0.977981
Arpc5	1.48119		Zfc3h1	-1.36785		Med9	-0.772423								Picalm	0.974241
Ddx3x	1.47616		Dock11	-1.36946		Rps16	-0.774446								Tpm4	0.973542
Ssr3	1.47377		Luc7l2	-1.3881		Zfp385a	-0.776677								Tiprl	0.966129
Rpl32	1.47154		Snx10	-1.38938		Csnk2b	-0.777184								Hibadh	0.964049
Pvt1	1.4688		Chuk	-1.38973		Pepd	-0.777541								Gm5643	0.962799
Hist1h2ak	1.46559		Rap2b	-1.39682		Pomk	-0.77756								Gm40309	0.962448
Cmc2	1.46284		Eif2a	-1.39736		Znrd1	-0.778748								Brap	0.96057
Hmgb1	1.46071		Adam10	-1.39804		Cyba	-0.779419								Ctso	0.959299
Cript	1.46069		Slc25a46	-1.39892		Khk	-0.779452								Prune2	0.957628
Fkbp2	1.45942		Ssr1	-1.40264		Rce1	-0.779652								Ran	0.956656
Sgcb	1.45873		Marcks	-1.40288		Lrwd1	-0.780962								Gltp	0.956413
Rps20	1.45713		Mtpn	-1.40725		Eif2b1	-0.782175								Ndufs1	0.956141
Thoc2	1.45695		AW549877	-1.40902		Flna	-0.783368								Rcbtb2	0.954601
Nsa2	1.45551		Naa15	-1.40986		Tyrobp	-0.785034								Usp37	0.95428
Dpy19l4	1.45433		Zfp292	-1.41055		Egr1	-0.786404								Arid4b	0.952664
Snap23	1.45425		Nek7	-1.41182		Flot1	-0.786779								Mis12	0.952099
Stat1	1.45345		C1galt1c1	-1.41268		Slc11a2	-0.78692								Otud6b	0.950208
Far1	1.452		Pcnp	-1.41769		Natd1	-0.787559								Nek7	0.949353
Hmgn1	1.44029		Trpm7	-1.42786		Atg101	-0.788391								B3galnt1	0.948916
Atp5f1	1.44017		Cacybp	-1.43032		Chpf2	-0.791359								Inafm2	0.948627
Galns	1.4388		2021-09-02	-1.43076		Rps11	-0.791626								Atp6v1c1	0.948262
Dhx58	1.43553		Hprt	-1.43204		Rps3	-0.791719								Tcea1	0.947036
Arl8b	1.43528		Ugp2	-1.43351		Ddx54	-0.792724								Pde8b	0.946238
Gm6252	1.4349		Syncrip	-1.43546		Prkar1b	-0.79413								Golph3l	0.943187
Selt	1.43353		Serp1	-1.44668		Sh3bgrl3	-0.794408								Impact	0.941571
Nufip2	1.43285		Bnip3	-1.44703		Chst7	-0.794665								Cyp4v3	0.934826
Dnaja1	1.43269		Gm15776	-1.44961		Rpl37rt	-0.794985								Cebpg	0.934201
Syngr1	1.43231		Dcun1d1	-1.45494		Ykt6	-0.796474								Pdcl	0.932133
Naa15	1.43206		Srsf1	-1.46036		Faap100	-0.796708								Gtf3c6	0.929932
Hist1h2ah	1.43136		Amd1	-1.46218		C330021F23Rik	-0.797137								Herc4	0.926234
Hsd17b12	1.42949		Acsl4	-1.46293		Hmga2-ps1	-0.799729								U2surp	0.921081
Pirb	1.42914		Zc3h15	-1.46477		Ranbp3	-0.800137								LOC102640024	0.920522
Bzrap1	1.42827		Tardbp	-1.46848		Aco2	-0.800509								Abi1	0.918436
Vapa	1.42795		LOC102636299	-1.47233		Aip	-0.800633								Fut8	0.917854
Plek	1.42695		2610008E11Rik	-1.47358		Nolc1	-0.802218								Pex3	0.917482
Hist1h2ap	1.42368		Paxbp1	-1.4884		Ptpa	-0.803515								B2m	0.917335
Zc3h15	1.42153		Fdx1	-1.49267		Carkd	-0.804287								Cdc42	0.915409
C330018D20Rik	1.41907		Smc2	-1.49866		Rpl17-ps10	-0.804397								Clpx	0.915001
Rps24	1.41794		Tm9sf2	-1.50432		Rhoh	-0.804717								Vps50	0.914684
Mir692-2	1.41536		Gm33989	-1.51065		Mzt2	-0.805101								Mtmr2	0.914592
Dsn1	1.40924		Cfh	-1.51219		Actn4	-0.806205								Crlf2	0.912453
Skp1a	1.40892		Atad1	-1.51499		Gm12070	-0.806853								Igsf6	0.911616
LOC102637577	1.40881		Usp9x	-1.51891		St6galnac4	-0.808079								Gng12	0.910485
Rtcb	1.40699		Hpf1	-1.52765		Phyhd1	-0.80855								Arl1	0.907831
Phyh	1.40607		Tug1	-1.53083		Arvcf	-0.808555								Morf4l1b	0.903878
Syncrip	1.40386		Tfpi	-1.53624		Dcaf11	-0.810655								Malat1	0.901232
Ormdl1	1.4023		Luc7l3	-1.53912		Gm5148	-0.810885								Fam45a	0.898496
Bst2	1.40097		Sp3	-1.53979		Ctsz	-0.811043								Slc30a5	0.895385
Sgk3	1.39936		Tmem167	-1.54126		Apex1	-0.813949								Ube2j1	0.892055
Vps35	1.3941		AI987944	-1.5416		Dpagt1	-0.814531								Nudt19	0.891902
Ramp1	1.39238		Tmem123	-1.54503		Tmem186	-0.816583								Fam134b	0.891234
Gm4737	1.39121		Fundc1	-1.55418		Mrps7	-0.817805								Atp2c1	0.884512
Baiap2	1.39062		Nap1l1	-1.55422		Abcf1	-0.818331								Ubxn4	0.882406
Morf4l2	1.39047		Il13ra1	-1.56052		Ap2s1	-0.818587								Secisbp2l	0.880824
LOC102636299	1.38944		Mbtd1	-1.56217		Ech1	-0.819552								Pon2	0.880742
Msh6	1.38816		Mzt1	-1.57042		Adpgk	-0.81959								Sec11c	0.878442
Arl6ip1	1.38601		Ccr1	-1.57222		Psap	-0.820152								Ubl3	0.877908
Mfsd1	1.38108		Manea	-1.58632		Ergic3	-0.822223								Sugt1	0.877007
Cmpk1	1.38075		Rtn4	-1.58972		Ebi3	-0.8232								Papola	0.87698
Galnt7	1.37754		Tmed7	-1.59076		Cox6b1	-0.823407								Dhx15	0.876552
Trpm7	1.37627		Rnft1	-1.59225		C1qb	-0.825471								Camk2d	0.873515
Dnajb14	1.3683		Arih1	-1.60763		Cox10	-0.825791								Rbm6	0.873005
Gm8995	1.36603		Eif1a	-1.60927		Ndufa8	-0.829598								Ccdc127	0.871936
Arhgap18	1.36563		Lztfl1	-1.6118		Stk10	-0.832277								Cd86	0.871313
Gnai3	1.3636		Cdca2	-1.62188		Slc25a4	-0.832656								Cd53	0.870086
Gusb	1.36319		Rap1b	-1.62261		Slc27a1	-0.835356								Ccl6	0.867873
Coa5	1.3631		Capza2	-1.62864		Gaa	-0.837382								Gatm	0.867513
Nudt5	1.35982		Rap1a	-1.62907		Lpar5	-0.83764								Pcmt1	0.866986
Mpp1	1.35948		Cbfb	-1.63926		Hcls1	-0.839042								Rbbp9	0.866873
Rab18	1.35823		Kdelc1	-1.66067		Tbcc	-0.83945								Rab1a	0.866372
Sub1	1.358		Sumo2	-1.66448		Snap47	-0.840203								Kifap3	0.865717
LOC108167344	1.35755		Ch25h	-1.67529		Trpv2	-0.842126								Setd3	0.864005
Tubb6	1.355		Ranbp2	-1.686		Safb	-0.84348								Hist1h2bg	0.864004
Manf	1.35235		Ddx3x	-1.6875		Cox6a1	-0.844513								Tmem33	0.863441
Rpe	1.35067		Ap1s2	-1.68791		Ptpn18	-0.844813								Snx13	0.863368
Nceh1	1.34846		Catsper2	-1.69453		Pcif1	-0.845578								Usp8	0.862289
Ppa1	1.34742		Gm41077	-1.71278		Clpb	-0.845602								Fgfr1op	0.861758
Naaa	1.34561		5430427O19Rik	-1.71404		Ndufs8	-0.845658								Arcn1	0.86173
Tmem184c	1.34554		Nxt2	-1.72927		Bsdc1	-0.846467								Ppp1r10	0.860776
Pgam1	1.34394		Erp44	-1.73719		Grap	-0.847306								A230046K03Rik	0.854869
Twf1	1.34052		COX2	-1.74256		Vps18	-0.847362								Tada1	0.854085
Fdx1	1.33938		COX3	-1.74418		Chmp2a	-0.847905								Parp11	0.851204
Top2b	1.33923		Far1	-1.74772		Psmd9	-0.847931								Ndufc2	0.850925
Cept1	1.33874		CYTB	-1.75262		Ankrd11	-0.848841								Cdkn1b	0.850911
Dstn	1.33717		Wtap	-1.7543		Smim12	-0.851122								Pigm	0.847203
Commd3	1.33585		Gm14023	-1.7548		Cog7	-0.851319								Rbm12	0.847151
Usp9x	1.33332		Zranb2	-1.75555		Eif2b2	-0.85166								Atp6v1d	0.846035
Gm10052	1.33088		Gnai3	-1.76403		LOC101055915	-0.851718								Tbpl1	0.845527
Adam10	1.33047		Ptp4a1	-1.77122		Gnai2	-0.852538								Fbxo3	0.84326
Tlr2	1.32749		Lysmd3	-1.77987		Tubb2b	-0.853664								Myc	0.839696
Hist1h2ab	1.32353		Gm40309	-1.78313		Laptm5	-0.855011								Canx	0.838866
Slc31a1	1.32345		Pcmtd1	-1.78491		Zfp646	-0.855044								Il10rb	0.837935
Tmem106a	1.3224		Dnajb9	-1.81633		Smdt1	-0.855045								Tom1l1	0.836511
Spast	1.32239		Tmem68	-1.82601		Slc46a1	-0.855594								Ube2l6	0.831747
Ppig	1.31772		Gm15421	-1.8382		Sgta	-0.856401								Gabarapl2	0.829973
Nudt4	1.31756		Rab18	-1.83922		Psmb5	-0.857797								BC003331	0.826845
Wipf1	1.31732		Vma21	-1.84259		Mtif3	-0.858047								Atf1	0.826236
Calm1	1.31582		Ddx3y	-1.86248		Slc25a45	-0.859031								Dapp1	0.825933
Ube2k	1.31474		Vapa	-1.86313		Polr2e	-0.862115								Sypl	0.825219
Parp9	1.31359		Cul4b	-1.87397		Uqcrc1	-0.862656								Ctdspl2	0.825081
Gm12250	1.3101		Tmx3	-1.89487		Mag	-0.862829								Mier1	0.824975
Gm9794	1.30375		A630033H20Rik	-1.89551		Crybb1	-0.863968								Rtn3	0.823377
Eif4e	1.3029		Dpy19l4	-1.89669		Chst12	-0.864079								Mkln1	0.821431
Ndufs1	1.30278		Orc4	-1.91666		Commd9	-0.865315								Uba2	0.821385
Cpt1a	1.30268		Gm38785	-1.91812		Manbal	-0.865833								Ppp3ca	0.820284
Hnrnpk	1.3014		Ube2d3	-1.93243		Eif3d	-0.867236								Wdr36	0.820234
Slirp	1.30054		Rb1cc1	-1.93455		Endov	-0.868051								Fth1	0.81903
Snx2	1.30038		Kansl1l	-1.9557		Slc13a3	-0.868326								Mafb	0.818515
Rap2b	1.30012		Smc4	-1.95704		Ehmt2	-0.869801								Lyz1	0.817429
Rpp38	1.2999		2010315B03Rik	-1.97276		Cd79b	-0.870112								Zfp266	0.816825
Etf1	1.2983		Fpgt	-1.97525		Zfpl1	-0.872136								LOC105246409	0.815652
Rpl5	1.29448		Clec7a	-1.98716		Mrpl12	-0.872164								1810030O07Rik	0.815072
Txndc16	1.29401		Gmfb	-1.99252		Rpl37a	-0.872691								Denr	0.814047
Hist1h2an	1.2901		Rnase6	-2.01645		Map3k14	-0.873321								Efr3a	0.813841
Acsl4	1.28973		Zfp943	-2.02512		Nfkbib	-0.873632								Gm6485	0.805782
Bcl2a1b	1.28959		COX1	-2.05435		Bckdha	-0.874907								Morf4l1-ps1	0.805305
Uba3	1.28857		Fcho2	-2.05691		Gm14586	-0.875344								Rlim	0.804146
Golt1b	1.28679		Paip1	-2.06879		Tmem109	-0.876611								Cd84	0.797897
Cdk17	1.28664		Znf41-ps	-2.08066		Aagab	-0.877011								Magt1	0.797271
Gm2423	1.28579		LOC108167344	-2.08915		Sars	-0.877688								Cnot2	0.79403
Hist1h2ad	1.28567		Ormdl1	-2.09549		Mgll	-0.87871								Hn1l	0.791127
Mut	1.28395		Ppp3r1	-2.09898		Tmem222	-0.879004								Strap	0.78837
Atrx	1.27845		Taf9b	-2.10214		Tmem9	-0.879253								Acer3	0.787935
Pkm	1.27664		Mob4	-2.11273		Eef1g	-0.881752								Atg5	0.783608
Cfh	1.27647		ND1	-2.13526		Tmem101	-0.88245								Uvssa	0.783372
Akt3	1.2738		Maf	-2.15851		Fbxo6	-0.884153								Tspyl1	0.783226
Cisd2	1.2704		1810022K09Rik	-2.16187		Phf5a	-0.885644								Slfn8	0.780242
Adap1	1.26987		Tmem30a	-2.16366		Rrp1	-0.885857								Gtf2a1	0.779184
Vps26a	1.26969		Yme1l1	-2.1729		2410015M20Rik	-0.886387								Rab39	0.775608
Ube2e1	1.26927		Esco1	-2.21194		Rpl29	-0.88699								Ccr5	0.774433
Prpf40a	1.26756		B130055M24Rik	-2.23401		Eif3k	-0.887								Cand1	0.773909
Naca	1.26746		Naa50	-2.25054		Ptcd1	-0.887113								Coa5	0.772464
Ythdf3	1.26609		Cbx3	-2.27275		Mul1	-0.887319								Gm5512	0.772178
Cul2	1.26474		Pdcd10	-2.27447		Polr1c	-0.887515								Vezf1	0.77181
Mcee	1.26425		Zfp120	-2.29775		Acads	-0.887695								Ccdc47	0.769384
Dram2	1.26334		Arhgap5	-2.34882		Ccl2	-0.888287								Hmgn1	0.767482
Fuca2	1.26282		BC002059	-2.44498		Ccdc97	-0.888355								Sepp1	0.765938
Wtap	1.26095		ND2	-2.45423		Phpt1	-0.888751								Lpar6	0.764612
2021-09-02	1.26035		Nufip2	-2.46015		Repin1	-0.88942								Rbm18	0.764552
Fbxw17	1.25969		Sh3bgrl	-2.49895		Rpl34-ps1	-0.889466								Cask	0.762986
Sec11c	1.25835		Gm7072	-2.51593		Tmem37	-0.890588								Wapl	0.762766
Tmx1	1.2579		Bcap29	-2.53245		Ddx24	-0.891033								Mapk1	0.76195
Plaa	1.25752		Ptchd1	-2.59864		Cst3	-0.891172								Nudt5	0.75808
Vdac3	1.25683		Zfp932	-2.62738		Pgpep1	-0.891982								Cep63	0.757712
Ywhaq	1.25643		Gm17066	-2.64936		Sdf2	-0.893855								Fam175b	0.756785
Ap1s1	1.25608		Gm38396	-2.67299		Eef2kmt	-0.896046								Zmym5	0.756512
Egr1	1.256		Vbp1	-2.69462		Ubiad1	-0.896611								Dstn	0.754798
H2-Q4	1.25272		St3gal6	-2.72984		Ddrgk1	-0.89808								Snx2	0.752794
Gm3189	1.25215		Haus3	-2.77832		Ccdc71	-0.899187								Ncoa4	0.75248
Rpa1	1.25212		Ppp1cb	-2.78705		Tmem115	-0.899246								Tgs1	0.751268
Rps16	1.24969		Trnt1	-2.83539		Trappc6a	-0.900027								Nipsnap3b	0.748874
Tmed2	1.24917		Cd151	-2.89155		Rin3	-0.900604								Prkar1a	0.746054
Arih1	1.24814		Dtwd1	-2.90646		1810058I24Rik	-0.900887								Cse1l	0.745988
Arfip1	1.24755		Pigp	-2.91888		Bcl7b	-0.901997								Nras	0.741782
Matr3	1.24622		Ube2w	-2.97313		Sh3bp2	-0.902331								Mfsd1	0.738161
Smc6	1.24611		Lilrb4a	-3.00855		Guk1	-0.904256								Tvp23b	0.735931
Gm13215	1.24475		ND3	-3.10156		Polrmt	-0.904346								Rnf14	0.733597
Hist1h2ai	1.24372		Cetn3	-3.10383		Pigyl	-0.905117								Caprin1	0.730552
Mir692-3	1.24285		Xlr	-3.27464		Dynlt1c	-0.9055								Sap18b	0.730547
Npl	1.23921		ATP8	-3.95358		Nfkbia	-0.905813								Asb13	0.729032
Gm10698	1.23204		Yipf4	-4.12567		Pgls	-0.907511								Mapre1	0.723022
Eif2ak2	1.23113		C5ar2	-4.43747		B3galt4	-0.908589								Tnfaip8	0.71493
Tmem123	1.23065		Wsb1	-4.73327		Aars	-0.908674								Rab5b	0.713352
Trpv4	1.22889		Fam173a	-5.69265		Slc38a7	-0.909659								Bnip2	0.70975
Rap1b	1.22869		Hspe1	-5.86695		Nans	-0.911064								Phospho2	0.702736
Gm32164	1.22765		Lilra5	-6.23644		Ddx27	-0.91115								Commd10	0.702687
Gyg	1.226		Nup107	-6.75793		Prpf31	-0.912181								Tmed5	0.702303
Tm9sf3	1.22571		Cep95	-6.8538		Phgdh	-0.913879								Caml	0.697963
Rps19	1.2244		Gnpda2	-7.08425		Tm2d3	-0.9139								Abcd2	0.697913
Pon2	1.22347		Eny2	-7.28207		Pdrg1	-0.916452								Spcs2	0.695495
Hn1l	1.22224		Zcrb1	-7.65622		Rexo4	-0.917625								G3bp2	0.695391
Cnot6	1.22195		Abcg2	-7.88911		Ckb	-0.918799								Prpf4b	0.687602
Marcks	1.22158		Ccdc137	-8.01001		Plekhm1	-0.91882								Gns	0.684768
Psma4	1.22097		Psmb9	-8.53167		Rab40c	-0.921296								Aga	0.684374
Myo1e	1.22094		Ccnd3	-8.90455		Pddc1	-0.92173								Serinc1	0.683377
Nudt19	1.22056		Commd8	-9.21229		Poll	-0.92223								Tbc1d23	0.681893
Mif	1.21453		Id2	-9.22673		Itpk1	-0.922302								Dnttip2	0.681065
Nme1	1.21391		Hpgds	-10.0715		Mdh2	-0.926507								Gbas	0.6801
Hist1h2ao	1.21038		Hnrnpa2b1	-10.5351		Rnf114	-0.926966								Whsc1l1	0.679338
Atp5j	1.21022		Cd14	-10.7719		Kti12	-0.927185								Ralgps2	0.677965
Vmp1	1.20774		Edem2	-11.3478		Pebp1	-0.927366								Zfp148	0.675015
Glrx3	1.20541		Pmepa1	-19.7485		Gpi1	-0.927672								Vdac2	0.673728
Ttyh2	1.20363		Iah1	-22.9228		Pes1	-0.927997								1600012H06Rik	0.673422
Eps15	1.20203		Atp6v0b	-26.2163		Gm6745	-0.92877								Pros1	0.670461
Lipo3	1.20168					Tnfaip8l2	-0.928785								Havcr2	0.667936
Igbp1	1.19943					Rps27rt	-0.935666								P4ha1	0.66637
LOC108168162	1.19896					Nedd8	-0.936975								Klk8	0.665794
Zbtb11	1.19751					Tex264	-0.937217								Atp6v1g1	0.665689
Ptprc	1.19485					0610012G03Rik	-0.937276								Mob1a	0.665649
Skil	1.19335					Edf1	-0.939672								Slc1a3	0.663882
Ndfip1	1.19299					Lamtor1	-0.940411								Gatc	0.663537
Htatsf1	1.19147					H2-Oa	-0.94167								Cnot9	0.660207
Eif5a	1.19048					Nudc	-0.941749								Sh3kbp1	0.658349
AW549877	1.18963					Fars2	-0.942604								Bloc1s6	0.651884
Gas5	1.18895					Camk2g	-0.943221								Cln5	0.650013
Bclaf1	1.18678					Pkm	-0.944609								Rnf7	0.647301
Psma1	1.18573					Lyl1	-0.945283								Ipo11	0.643645
Ppp3r1	1.18563					Park7	-0.946154								Rbbp7	0.631774
Cpsf6	1.1827					Rabac1	-0.947016								St13	0.628702
Acadl	1.18154					Psmb3	-0.947026								Tnpo3	0.627142
Gtf2h1	1.18102					Cyb561d2	-0.947488								Parp8	0.627066
LOC101055915	1.18044					Rplp1	-0.949539								Stx12	0.625698
Apoe	1.17889					Tkt	-0.950152								Pex2	0.623453
Ndufc2	1.17875					Tmem198b	-0.950896								Hhex	0.622847
Psma3	1.17615					Anapc16	-0.951962								Chchd2	0.612978
Rpl22	1.17583					Sap30bp	-0.952354								Adipor1	0.60907
Fnip1	1.16857					Zfp771	-0.953117								Arpc5l	0.608329
Npnt	1.16722					Tmem176b	-0.953787								Snx5	0.60672
Tmco1	1.16562					Bbs9	-0.95386								Liph	0.601999
Vps29	1.16397					Tpgs1	-0.953998								Ptprc	0.592611
Smchd1	1.1625					Gstp1	-0.954622								Serbp1	0.590485
Yeats4	1.16149					Abcc1	-0.955573								Chtop	0.583329
Rpl13	1.16028					LOC101056014	-0.957438								Appl2	0.575335
Azin1	1.16001					Exosc5	-0.959311								Dync1li1	0.573695
Dock11	1.15988					Map1s	-0.9599								Psmd12	0.568533
Rcc1	1.15982					Nat6	-0.960817								Kmt2e	0.568016
Usp12	1.15981					Apbb2	-0.961175								Ndrg3	0.563386
2210013O21Rik	1.15804					Zc3hc1	-0.961782								Anxa3	0.563115
Erh	1.15507					Wdr4	-0.962336								Snx3	0.562177
Atp2b1	1.15487					Gm10080	-0.962969								Nfkbia	0.560816
Tsg101	1.15346					Tspo	-0.964463								2900097C17Rik	0.555892
Fen1	1.15323					Tubb4b	-0.964738								Rnf2	0.553155
Gm7710	1.15202					Eno1	-0.96492								Vamp3	0.552374
Sp3	1.15107					Znhit2	-0.965566								Fgfr1op2	0.548656
Krit1	1.15026					Dad1	-0.966619								Pias1	0.54846
Rab10	1.14917					Uqcrq	-0.967319								Oxct1	0.546925
Snx6	1.14796					Vamp5	-0.969046								Gbgt1	0.529601
Rab11a	1.1475					Atg9a	-0.969339								Arpc2	0.528799
Ctsb	1.14235					Smyd5	-0.970722								Txndc17	0.5239
Yaf2	1.14195					Fam212a	-0.97122								Mbnl2	0.52062
Pfdn1	1.14035					Snx20	-0.971787								Mef2a	0.52053
Smim15	1.13955					Tpi1	-0.972607								Rap1gds1	0.520108
Cops2	1.13671					Ict1	-0.973288								Dusp11	0.518325
Tm9sf2	1.13611					Banf1	-0.973503								Ctss	0.511732
Rbbp7	1.13431					Lamtor4	-0.973629								Ghitm	0.508921
Cab39l	1.13353					Nmral1	-0.974773								B4galt4	0.498377
Sephs1	1.13296					Gm4705	-0.975494								Eif3h	0.495348
Acer3	1.12946					Ccar2	-0.975684								Ptbp3	0.491387
Hist1h2bc	1.12937					Prmt7	-0.97601								Leprot	0.46751
Tfpi	1.12753					Orai1	-0.976176								Dusp3	0.464941
Ube2a	1.12687					Rps14	-0.977319								Sf3b1	0.442305
Ranbp1	1.12687					Nup62	-0.97882								Jak1	0.441473
Rps3a1	1.12349					Bcat2	-0.979473								Zfp706	0.439319
Tra2b	1.12331					Gm10051	-0.981011								Rab7	0.438117
Gm4070	1.11992					Rpl32	-0.981624								Slc25a5	0.437287
Ywhae	1.11946					Hspbp1	-0.981821								Blnk	0.300967
Hltf	1.11923					Uba52	-0.984316								B4galt1	-0.320264
Hif1a	1.11917					Aar2	-0.984632								Slc11a1	-0.323774
Api5	1.11865					Zfp444	-0.984654								Akap13	-0.35618
B2m	1.11749					Cptp	-0.986721								P2rx7	-0.364791
Txnl1	1.11626					Cox14	-0.987771								Adprh	-0.391813
Armc1	1.11535					Ticam1	-0.988757								Slc23a2	-0.400046
Me2	1.11503					Jup	-0.990814								Nfam1	-0.404809
Decr2	1.11452					Elof1	-0.991058								Usp22	-0.411925
Tmem60	1.1134					Dctpp1	-0.991929								Mcfd2	-0.42073
Med21	1.11324					Nme1	-0.992303								Siglech	-0.424201
Eif3a	1.11257					Aamp	-0.993305								Naga	-0.427779
Eif3h	1.1123					Klhl36	-0.995419								Hk2	-0.430002
Rbm39	1.11003					Tbc1d24	-0.995558								Uba1	-0.438081
Gvin1	1.10476					Sf3b5	-0.997534								Cyba	-0.447165
Slc20a1	1.10471					Yars	-0.99849								Prkab1	-0.44888
Tmed7	1.10395					Traf3ip3	-1.00301								Ppp2r1a	-0.449197
Rb1	1.10301					Ccdc86	-1.00346								Clic1	-0.450663
Ap2s1	1.10211					Gadd45gip1	-1.0043								Dnm2	-0.451185
BC005537	1.10122					Gm7866	-1.00674								Parvg	-0.451778
Nek7	1.10015					Eif6	-1.0102								Actr1a	-0.45191
LOC102640024	1.09986					Pola2	-1.01307								Syngr2	-0.457676
Sptssa	1.09848					Mif	-1.01369								Eif3d	-0.459622
Hmgcs1	1.0977					Gemin7	-1.0159								Rpl34-ps1	-0.460477
Gm6485	1.09291					Prmt2	-1.0215								Sipa1l2	-0.463182
Wdr26	1.09264					Rps9	-1.02164								Saraf	-0.464329
Magt1	1.09219					Dcakd	-1.02188								Il6st	-0.465068
Atf1	1.09149					Ccdc94	-1.02552								Apeh	-0.465859
LOC108168809	1.08891					LOC102641351	-1.02602								Rps27rt	-0.465859
Arid4b	1.08519					Eefsec	-1.02627								Rnase4	-0.467608
Rpl32l	1.08216					Pef1	-1.02677								Notch2	-0.474886
Galk2	1.08001					Nol12	-1.02689								Prelid1	-0.475532
Diaph2	1.07953					Mfge8	-1.02868								Crebbp	-0.477206
Mir5114	1.07787					Usp36	-1.02886								Uqcrq	-0.478367
LOC108167748	1.07507					Susd3	-1.02926								Slc29a1	-0.481033
Mtch2	1.07496					Tnfrsf17	-1.03062								Cdc42se1	-0.481321
Gm8430	1.07479					Dynlt1b	-1.03214								Sap130	-0.481568
Rhoq	1.07479					Il11ra1	-1.03512								Tcf25	-0.481831
Adss	1.07448					Fam53a	-1.03701								Il10ra	-0.482885
Canx	1.07127					Nectin2	-1.0387								Clcn4	-0.484231
Soat1	1.06959					Isyna1	-1.04072								Rrp1	-0.487308
Wdr62	1.06893					Plpp2	-1.04147								Gm14586	-0.488195
Atp5g3	1.06606					Arfgap1	-1.04207								Zmiz1	-0.490186
LOC102635048	1.06586					Pou2f2	-1.04406								Aco2	-0.493931
Cd22	1.06384					Fuk	-1.04723								Slc6a6	-0.49576
Rab1a	1.05825					Mir682	-1.04786								Gab2	-0.49867
Itfg1	1.05729					Nhp2	-1.04805								Rnf114	-0.499644
Iqgap3	1.05693					Eif4ebp1	-1.04854								Tyrobp	-0.501021
Hspd1	1.05609					Ldhb	-1.05531								Mlec	-0.501461
Ms4a6d	1.05584					Rps4l	-1.05666								Gna15	-0.502696
LOC108167440	1.05541					Sin3b	-1.05872								Herc2	-0.503072
Dnaja2	1.0547					Polr2j	-1.06139								Tmed3	-0.505606
Ndufb3	1.05448					Rfxank	-1.06257								Snn	-0.50912
Mtmr6	1.05397					A430057M04Rik	-1.06549								Pepd	-0.513349
Atp6v1a	1.0535					Rabep2	-1.06566								Fem1a	-0.513675
Nfkbia	1.04875					Capns1	-1.06589								Gak	-0.515416
Rpl14-ps1	1.04826					Csrp2bp	-1.0662								Grap	-0.516338
App	1.04497					Smpd2	-1.06695								Rps11	-0.518927
Zdhhc6	1.04391					Rpusd4	-1.06937								Snx17	-0.519748
Tmf1	1.0402					Wdr74	-1.07008								Tm2d2	-0.52256
Plekhf2	1.03938					Gm15772	-1.07202								Ptprj	-0.523293
Crot	1.03878					Ap3d1	-1.07349								Cerk	-0.525183
Denr	1.03834					Rbck1	-1.07456								Flot1	-0.525432
Trib1	1.03735					Mt1	-1.07703								Cln8	-0.528382
Pex13	1.03714					Bcdin3d	-1.07711								Mgat5	-0.530459
Golga7	1.03346					Cbr1	-1.07722								Mprip	-0.532276
Abi1	1.02921					Tmem106c	-1.07744								Nectin4	-0.532933
Cnih1	1.02876					Ddx39b	-1.08077								Sdf4	-0.533038
Tgfbi	1.02473					Blvrb	-1.08198								Myh9	-0.535589
Abce1	1.02382					Mars	-1.08312								Ssr2	-0.538253
LOC108167643	1.02348					Smg9	-1.08363								1110051M20Rik	-0.540534
Dpy19l1	1.023					Man2b2	-1.08513								Srprb	-0.540968
Arhgap5	1.02289					Timm10	-1.08538								Tmem86a	-0.541931
Paics	1.02186					Rpl37	-1.08646								Dhx8	-0.545599
Memo1	1.02153					Cox8a	-1.08669								Mgll	-0.546019
Hipk3	1.02151					Klc4	-1.08737								Atp9b	-0.546663
Txndc17	1.02149					Sil1	-1.09065								Pik3r2	-0.546666
Rpl17-ps8	1.02028					Tnpo2	-1.09201								Atp6v1f	-0.554196
Tmem87b	1.01971					Atox1	-1.09495								Slc15a3	-0.555968
Rps15a-ps4	1.01782					Ccdc51	-1.09775								Mrps7	-0.556407
Ccl6	1.01684					Ik	-1.10159								Tti1	-0.556803
Fgfr1op	1.0158					Tsr3	-1.1041								Prex1	-0.559301
Rps8	1.01109					Sh2d3c	-1.10467								Orai3	-0.560645
Kpna1	1.0101					Slc25a44	-1.10775								Arhgap31	-0.561821
Fam120a	1.00924					Gm996	-1.10847								Dip2b	-0.563663
Snx10	1.00536					Bmyc	-1.10897								Lamtor1	-0.566087
Ube2l3	1.00529					Cotl1	-1.10982								Rabac1	-0.567537
Atp6v1c1	1.00382					Grcc10	-1.11072								Rpn2	-0.568577
Spcs3	1.0008					Ddx56	-1.11358								Lsm10	-0.569673
Rps15a-ps6	0.996105					Sirt3	-1.11369								Ddrgk1	-0.570271
Trim30d	0.995555					Entpd4	-1.11765								Mau2	-0.574857
Sumo1	0.991989					Thop1	-1.12044								Brat1	-0.57698
Tug1	0.987104					Zfp467	-1.12206								Cyc1	-0.577159
U2surp	0.986846					Hspb3	-1.13112								Paqr7	-0.577222
Ube2b	0.98682					Scaf1	-1.13217								Pnpla7	-0.577411
Fyttd1	0.984901					Thap3	-1.13333								Ep400	-0.579077
Ctsh	0.983716					H2-Q6	-1.13474								Slc11a2	-0.579574
Wls	0.978968					Siva1	-1.13564								Mzt2	-0.580531
Sugt1	0.976778					Traf2	-1.13839								Adora3	-0.580623
Gng12	0.976228					Trp53i11	-1.14109								C1qa	-0.581081
Spcs2	0.972986					Bcl6	-1.14409								Man2b1	-0.58339
Tmem68	0.971885					Fau	-1.14929								0610012G03Rik	-0.584559
Tax1bp1	0.970211					Mrps11	-1.15229								Rtfdc1	-0.584741
Fbxo3	0.968064					Fdps	-1.15262								Tnfaip8l2	-0.584806
Dap3	0.963256					Zfp707	-1.15549								Tmem222	-0.585892
Sppl2a	0.962936					2310033P09Rik	-1.15679								Dad1	-0.585964
Il13ra1	0.96279					Dtnbp1	-1.15722								Apbb2	-0.587542
Ppp1r2	0.961012					Snrpd2	-1.16428								Ebi3	-0.589243
Crbn	0.960704					Myadml2	-1.166								Tet2	-0.589612
Evi2a	0.960457					Fbf1	-1.17374								Arhgef7	-0.589851
Gde1	0.959968					Gmpr	-1.17785								Sbno2	-0.589911
Crybg3	0.958825					Ercc2	-1.17919								Sft2d2	-0.589941
Apmap	0.958433					Tnip1	-1.18045								Eng	-0.590326
Luc7l2	0.955557					Unc45a	-1.18098								Selplg	-0.590496
Csnk1a1	0.954016					Galns	-1.18555								Cnpy2	-0.592396
Stx7	0.952007					Aldoa	-1.18861								Apex1	-0.593441
Atad1	0.946565					Zswim4	-1.19138								Itgb2	-0.594362
Shisa5	0.945078					Atp5d	-1.19636								Psme2b	-0.597088
Rpl37	0.941695					Sh3bp1	-1.19716								Gorasp1	-0.597983
Zc3hav1	0.940153					B9d2	-1.19978								Cyhr1	-0.598626
Pilra	0.936848					Rapsn	-1.20215								Fam53b	-0.599392
Tuba1c	0.936427					Ntmt1	-1.20229								Aar2	-0.599723
Serbp1	0.936091					Atf3	-1.20805								Slc16a6	-0.600938
Hnrnpu	0.93509					Hspa1a	-1.20996								Alg1	-0.60123
Myc	0.933371					Zfp36	-1.21021								Ssrp1	-0.603276
Metap2	0.931938					Mrpl46	-1.21922								Lrrk1	-0.604027
Ttc39b	0.929827					Pqlc2	-1.22024								Copg1	-0.606292
D1Ertd622e	0.929753					Chst8	-1.22284								Nol6	-0.606907
Cnot9	0.929241					Fam213b	-1.22602								Tpcn1	-0.607894
Gm5512	0.928933					Gpn2	-1.2264								Nup214	-0.608179
Tpcn2	0.926931					Acaa2	-1.23258								Gpr107	-0.608923
Dnajc19	0.925697					Hgh1	-1.2326								Tgfbrap1	-0.609775
Eif5b	0.925192					Haus5	-1.24009								P2ry6	-0.609963
Caprin1	0.923419					Gm4604	-1.24098								Ldhb	-0.61122
Swi5	0.920414					2410131K14Rik	-1.24099								Dennd5a	-0.611402
Snhg5	0.920254					Jun	-1.24557								Smim12	-0.611641
Aldh2	0.91967					Scarb1	-1.25396								Zfyve26	-0.611805
Ldha	0.919212					Ndufv3	-1.25725								Gsdmd	-0.613421
Atp5g2	0.915012					Gas6	-1.25795								Relb	-0.613581
Sri	0.91416					Eepd1	-1.26325								Aars	-0.614452
Lacc1	0.9124					Kank3	-1.26636								Pddc1	-0.614588
Gm10051	0.912068					Abhd17a	-1.26773								Tars2	-0.614674
Kctd10	0.912055					Kmt2d	-1.27215								Abcc3	-0.615019
Hadhb	0.910939					Ddt	-1.28615								Gbf1	-0.615655
Lsm6	0.910615					Dhrs7b	-1.2879								Gpr146	-0.617604
Hnrnph2	0.910447					Vmac	-1.28859								Tor1a	-0.618464
Tmem9b	0.907546					Mcm2	-1.2891								Ankrd52	-0.619647
Nutf2	0.905378					Osgin1	-1.2908								Lgmn	-0.620416
Arpc3	0.905378					Capg	-1.2937								Phf5a	-0.620706
Nras	0.903011					Acy1	-1.30356								Dcaf7	-0.621399
Oaz1	0.899709					Bax	-1.30691								Odf2	-0.621874
Stt3b	0.899611					Dpm3	-1.30814								Arsa	-0.62328
Tnfaip8	0.899569					Tpcn2	-1.31194								Ranbp3	-0.624072
Nhp2	0.898002					Cope	-1.31349								Jak3	-0.624935
Ptp4a2	0.8975					Saysd1	-1.3156								Vav1	-0.625166
Rpl27a	0.895886					Banp	-1.31573								Sh2b2	-0.625496
Hspa9	0.893628					Pmm1	-1.32503								F11r	-0.627091
Cox6b1	0.893594					Atp5g1	-1.32852								Trf	-0.627563
Snx3	0.892612					Polr2h	-1.3349								Naa40	-0.627699
Mtmr2	0.890915					Pmvk	-1.344								Dpp3	-0.632148
Rpl17-ps10	0.890582					Mcm5	-1.3443								Lyl1	-0.632409
Cpsf2	0.888779					Ccdc34	-1.34766								Myo7a	-0.634879
Idh1	0.888282					Ndufs7	-1.34783								Uggt1	-0.635051
Carhsp1	0.887688					Ngfrap1	-1.3489								Tcn2	-0.635053
Trip12	0.886801					Dusp18	-1.37424								Myadm	-0.636596
Rpp14	0.884964					Ndufa11	-1.37492								Ctsz	-0.636628
Sap18b	0.884083					Pus1	-1.37499								Ptpre	-0.637727
Fam49b	0.883852					Tceb2	-1.3769								Arap1	-0.638395
Tnfrsf11a	0.883819					Ramp1	-1.38514								Scamp4	-0.639723
Gnb1	0.883391					Snx22	-1.38792								Tomm40l	-0.63981
Rps15a-ps5	0.88329					Rn7s1	-1.39102								Dusp7	-0.641421
Ccdc47	0.882485					Chmp1a	-1.40284								Drg2	-0.641448
C3ar1	0.881476					P2rx1	-1.40287								Brpf1	-0.642132
Cdc42	0.880054					Acaa1a	-1.40571								Pcif1	-0.642741
Srp19	0.879045					Trmt61a	-1.42718								Ddx54	-0.643724
Set	0.878577					Fuz	-1.4315								Tbc1d9b	-0.644176
Lmnb2	0.877525					Gpaa1	-1.43257								Npc1	-0.645066
Eef1g	0.8759					Idh2	-1.43386								Gtf2i	-0.645096
Ncbp2	0.875825					Hspa1b	-1.44473								Tns3	-0.6482
Xiap	0.875031					Stx4a	-1.44538								Usp36	-0.648415
Taok1	0.870404					Hspa1l	-1.44583								Pygb	-0.649115
Arpp19	0.869456					Lipe	-1.45419								Atf6b	-0.649751
Eogt	0.868672					Agpat4	-1.46579								Ddx39b	-0.650042
Rnf213	0.86762					Rn7s2	-1.46698								Tcf20	-0.650825
Mrpl18	0.867419					Tmco4	-1.48036								Dhx34	-0.651101
Rab27a	0.866511					Rn7sk	-1.48852								Znfx1	-0.651291
Churc1	0.866183					Pla2g16	-1.49271								Slc7a8	-0.65253
Setd3	0.863569					Rpl18	-1.50074								Arrb1	-0.652778
Bnip2	0.863472					Lpl	-1.51494								Sin3a	-0.653486
Mcm3	0.863143					Pnkp	-1.52583								Mfn2	-0.653824
LOC105244208	0.86143					Serpinf1	-1.54343								Yars	-0.65396
Rbpj	0.860226					Atp5sl	-1.55007								Fmnl1	-0.654675
Zc3h7a	0.859373					Lss	-1.56044								Mbtps1	-0.654976
Tmem14c	0.857793					Brcc3	-1.58117								Cib1	-0.655216
Tpi1	0.857611					Peo1	-1.60426								Inpp5d	-0.65609
Pros1	0.857053					Isg20	-1.60463								Tmem115	-0.657533
Tomm22	0.856392					Pycard	-1.66247								Tab1	-0.658174
Tmed10	0.852147					Zfp783	-1.68361								Ogdh	-0.6605
Chchd2	0.850433					Apoe	-1.70393								Ttc28	-0.660889
Gm12191	0.849297					Tmem132a	-1.71585								Ankrd11	-0.661504
Gm12338	0.846429					H2afx	-1.76116								Vav2	-0.662304
Elovl5	0.842365					Sertad1	-1.76964								Brd1	-0.662756
Txndc12	0.841587					Slc2a6	-1.78257								Coro7	-0.663863
Prps2	0.83836					Ercc1	-1.80276								Map4k4	-0.663992
Acat1	0.83756					Col9a3	-1.92837								Rin3	-0.66519
Mapre1	0.836278					Rgs3	-1.94333								Slc29a3	-0.665728
Atp5e	0.835202					Hebp1	-1.94706								Rps6ka1	-0.667666
B3galnt1	0.830139					Fam71a	-1.94718								Tmem101	-0.668027
Ppm1h	0.829449					Mecr	-2.00471								Phgdh	-0.669027
Cd53	0.826884					Gem	-2.11238								Trio	-0.670052
Tbck	0.826799					Actr8	-2.17487								Ap3s2	-0.670378
Gm9385	0.826625					Dusp1	-2.18789								Rgl1	-0.673026
Ppib	0.826234					Ezr	-2.26345								Mob2	-0.673181
Strap	0.824968					Tsc22d1	-2.28962								C130050O18Rik	-0.673479
2810474O19Rik	0.823525					Hspb6	-2.34985								Sparc	-0.676627
Rnf13	0.822773					H2-Ab1	-2.37448								Rab43	-0.677987
Atp6v1g1	0.819298					Rpph1	-2.39895								Cmip	-0.680028
Apobec1	0.815788					Dctd	-2.52233								Tln2	-0.680205
Gm8623	0.815672					Csnk1e	-2.54644								Lman2l	-0.680528
Picalm	0.814387					Mtus2	-2.67074								Glb1	-0.682274
Gm12070	0.814019					Pdzd11	-2.79515								Cep250	-0.682887
Dnajc13	0.812077					Kcnj13	-3.03106								Frmd8	-0.683646
Akr1a1	0.811903					Ttr	-3.6456								Hck	-0.685279
Rpl13-ps6	0.802764					Msx1	-4.42062								Gm15800	-0.68539
Arpc5l	0.801414					Dguok	-4.47361								Emc1	-0.686272
Pdia6	0.799294					Eef1d	-4.66265								Wdfy4	-0.686679
Xrn2	0.799107					Igf2	-4.84304								Arhgef10l	-0.688338
Hspa4	0.798871					Mrps16	-5.14446								Ptpn18	-0.689216
Tceb2	0.797557					Slc38a3	-5.21915								Gm4604	-0.689614
Fndc3b	0.794298					Btbd6	-5.74699								Kmt2a	-0.689642
Tap1	0.79357					Aqp1	-6.18935								Map3k11	-0.691344
Uqcrq	0.793256					Tctex1d4	-6.57906								Gna12	-0.691763
Tmed5	0.793128					Timm10b	-6.65558								Faap100	-0.691933
Tada1	0.792155					Pigq	-6.88789								Med12	-0.69323
Rpl4	0.791979					Bop1	-7.34135								Gtpbp1	-0.69332
Chp1	0.791542					Gm21811	-7.43546								Tor2a	-0.693835
Myo9a	0.79065					Slc13a4	-7.48539								Gm10080	-0.693927
Srp14	0.79025					Krt18	-8.42478								Acin1	-0.695376
Cox6a1	0.788152					Zfp414	-8.50288								Ddx24	-0.696965
Uqcrh	0.786632					Atp5h	-9.02804								Dgkd	-0.697369
Rap2a	0.785337					Mrps24	-9.26343								2310033P09Rik	-0.697937
Cnn2	0.78354					Chchd10	-9.31242								Endov	-0.699098
Rhoa	0.782185					Slc35b1	-9.91747								Ndufs8	-0.699328
Parp14	0.782021					Mef2d	-10.2812								Cnpy3	-0.70009
Mff	0.78099					Cpsf1	-10.7811								Ldlrad4	-0.702045
H2afj	0.779872					Rpl10a	-11.4907								B4gat1	-0.702291
Pebp1	0.777828					Napa	-11.7666								D930015E06Rik	-0.703633
Ccar1	0.775517					Klf6	-11.8274								Med13l	-0.703709
Gm6654	0.775392					Gal3st4	-11.8303								2510039O18Rik	-0.704481
Gm5879	0.772175					Btg1	-22.2889								Aamp	-0.70491
Scarb2	0.771491					Usp35	-22.9534								Tpgs1	-0.705794
Erap1	0.771473					Pck2	-24.4533								Sigmar1	-0.708713
Acaa2	0.768354					Tmem234	-25.3105								Tmppe	-0.709308
Gm8942	0.768255														Asxl1	-0.713562
Gm6988	0.76599														Ccdc107	-0.71372
LOC108168114	0.763765														Sh3bp5l	-0.713743
Nptn	0.7622														Fars2	-0.71393
Gm41107	0.76076														Olfml2b	-0.714215
Rfc1	0.760597														Zzef1	-0.714647
Emc7	0.758761														Nod1	-0.715851
Slfn8	0.757291														Lrwd1	-0.715859
Ddx1	0.75686														Acy1	-0.717169
Npc2	0.754677														Rhbdd2	-0.718135
Ccdc86	0.753579														Kdm2a	-0.718329
Ppt1	0.75169														Nav3	-0.718787
Spty2d1	0.750856														Ncstn	-0.718925
Bsg	0.750635														C1qb	-0.719014
Ankle2	0.750171														LOC101056014	-0.719751
Rps13-ps4	0.7462														Tpi1	-0.721496
Pon3	0.744175														Pld3	-0.721554
Sdf2l1	0.741535														Hdac11	-0.721673
Minos1	0.741343														Arid1a	-0.722539
Ak1	0.740615														Rrbp1	-0.722675
Dhx15	0.739854														Natd1	-0.72342
Actr2	0.737634														Uqcrc1	-0.723619
Lrrc58	0.736614														Mdn1	-0.724351
B4galnt1	0.733191														Cds2	-0.724678
Sypl	0.732934														Bcdin3d	-0.725129
Atp6v1b2	0.732841														Rai1	-0.726228
Ywhaz	0.728737														Morc2a	-0.727188
Psmb1	0.728587														Ergic3	-0.727897
Atp6ap2	0.726597														Whrn	-0.728703
Trim44	0.725546														Rpn1	-0.729081
Pdha1	0.725134														C330006A16Rik	-0.729119
Uqcrfs1	0.721987														Sipa1l1	-0.729124
Kif5b	0.720543														Crtap	-0.730023
Arpc2	0.720274														Sec61a1	-0.730055
Ubp1	0.717904														Eef2kmt	-0.730733
Arhgdib	0.716885														D17Wsu92e	-0.730964
Cers5	0.715692														Sec16a	-0.732631
Eno1b	0.712679														Ncs1	-0.735328
Scpep1	0.709764														Ckb	-0.736498
Akr1b3	0.708765														Supt6	-0.736829
Vps4b	0.707829														Cul9	-0.737715
Lamp1	0.705327														Acp2	-0.740054
Gpr160	0.705246														Tsc2	-0.741478
Slc25a5	0.705064														Ptpra	-0.741774
Fh1	0.704528														Soga1	-0.741821
Eif3k	0.69415														Trrap	-0.741909
Rnf7	0.693139														Alg3	-0.742013
Oxct1	0.692254														Angel1	-0.742023
Hsd17b4	0.69194														Insr	-0.742284
LOC108167922	0.690337														Ccdc88b	-0.743559
M6pr	0.689267														Atg4b	-0.743677
Ier5	0.686998														Nrp2	-0.743733
Mgea5	0.686028														Clstn1	-0.744633
Eprs	0.684253														Lrrc8a	-0.745012
Cd34	0.680669														Urgcp	-0.746753
Atp6v0e	0.679997														Uhrf1bp1	-0.747929
Derl2	0.67875														Atg101	-0.750472
Eno1	0.676457														Tmem173	-0.750534
Cox7a2l	0.674212														Tubb2b	-0.750951
Atp8a1	0.673347														Prmt2	-0.751628
Prelid1	0.669163														Gnai2	-0.752323
Vdac2	0.663355														Gmpr	-0.753739
Usp8	0.660078														Vac14	-0.755051
Itgb1	0.660072														Znhit2	-0.755081
Rcan1	0.656223														Ctbp1	-0.755157
Rpl7	0.655625														Sh3bp2	-0.755451
Cd86	0.652338														Lmf2	-0.757713
Gm8451	0.647794														H2-Oa	-0.758189
1600014C10Rik	0.64185														Pogz	-0.758784
Gpi1	0.6329														Dnmt1	-0.759527
Pdia4	0.629679														Plxna4	-0.759595
C330021F23Rik	0.627938														Tkt	-0.759972
Atp6v0c	0.627394														Psmb5	-0.760279
Gm9234	0.625937														Atp1b3	-0.7612
Gna13	0.620693														Lpar5	-0.761407
Tgs1	0.620603														Evl	-0.761926
Scp2	0.619595														Kat6a	-0.762311
Phka2	0.618837														Dpagt1	-0.763891
St13	0.615367														Il4ra	-0.764519
Gm5148	0.610812														Sin3b	-0.764671
Gm6548	0.610754														Smyd4	-0.764779
Cd84	0.604768														Tnfrsf1b	-0.765103
Hadha	0.599026														Smarca4	-0.76542
Naip5	0.598021														Unc93b1	-0.766546
Actb	0.598003														Slc25a10	-0.768819
Rpl37rt	0.595225														Rexo4	-0.769077
Pdcd6ip	0.59351														Scap	-0.769235
Med28	0.592076														Snx19	-0.769634
Tmem33	0.587998														Fpgs	-0.770607
Hjurp	0.587696														Edc3	-0.770887
Papola	0.582984														Slc43a2	-0.777884
Tbpl1	0.581327														Dctpp1	-0.780657
Uba52	0.576879														Arvcf	-0.780819
Rps3	0.573269														Ttc7	-0.780886
Dnajc3	0.571591														Fcrls	-0.782539
Creld2	0.565695														Tbc1d16	-0.78483
Camk1d	0.564915														Ptcd1	-0.78589
Klhl6	0.561599														Hcls1	-0.786828
G3bp2	0.558437														B3galt4	-0.787763
Dusp3	0.557708														Slc4a2	-0.788035
Gm15772	0.556866														Man2a2	-0.789262
Tlr13	0.55394														Map3k14	-0.789512
Tep1	0.553595														Ptpa	-0.791892
Gm7866	0.54982														Hfe	-0.792874
Vamp3	0.547837														Ubr4	-0.793484
Abcg1	0.54424														Tbc1d2b	-0.793956
Pfn1	0.542268														Hist1h2ao	-0.795059
Prdx5	0.531994														Rce1	-0.797164
Cox8a	0.5252														Fam212a	-0.797209
Rps14	0.520346														Blvrb	-0.797566
Gnpda1	0.518615														Fat3	-0.800281
Tuba1b	0.511445														Pik3r5	-0.80251
Jmjd1c	0.50772														Grcc10	-0.802848
Lap3	0.506445														Ciao1	-0.805982
Atp5b	0.505986														Snrnp200	-0.806162
Tmem50b	0.505945														Cst3	-0.806488
Gm14586	0.502319														St6galnac4	-0.808378
Ccr5	0.499504														Pola2	-0.809506
Ptbp3	0.495269														Keap1	-0.809847
Mdh1	0.484908														Slc9a8	-0.810649
9530068E07Rik	0.482534														Aagab	-0.811218
Fyb	0.475672														Sppl3	-0.811322
Rps11	0.470832														Tnip1	-0.813581
Ap3b1	0.469679														Cnnm4	-0.814867
Zeb2	0.46423														Tln1	-0.815279
Gm2a	0.463694														Myo18a	-0.815438
Arsb	0.460447														Glg1	-0.817621
Ctsz	0.45086														Snd1	-0.824213
Slc25a4	0.449785														Atp13a1	-0.824692
Rnpep	0.441713														Tbl2	-0.825906
Ctss	0.440784														Arhgef40	-0.826393
Sh3bgrl3	0.439796														Abca2	-0.826722
Atox1	0.437197														Ap5b1	-0.827182
Mpeg1	0.416178														Wdr4	-0.828946
Cd9	0.413721														Dock8	-0.829255
Havcr2	0.40488														Hk3	-0.832284
Rplp1	0.39562														Prpf8	-0.833991
Pea15a	0.37645														Lmf1	-0.834731
Sf3b1	0.363861														Sdf2	-0.836412
Bmp2k	0.327343														Pofut1	-0.841123
.	0.239767														Gaa	-0.841196
C1qb	-0.242465														Cant1	-0.843693
Sec61a1	-0.307435														Vsir	-0.844277
Sparc	-0.310519														Orai1	-0.844405
Ergic3	-0.311744														Fto	-0.845583
Sqstm1	-0.339372														Tbl3	-0.845827
LOC101056014	-0.346086														Spg11	-0.845969
Rrbp1	-0.3525														Ercc2	-0.846828
Ncoa3	-0.358993														Nploc4	-0.848994
Sec14l1	-0.38099														Chpf2	-0.849112
Slc38a10	-0.381003														Ehmt2	-0.850402
Huwe1	-0.388423														Tbc1d24	-0.850789
Rab11b	-0.389131														Fcgrt	-0.850981
Man2b1	-0.391556														Prrc2b	-0.853983
Prpsap1	-0.393803														Safb	-0.854014
Ppp2r1a	-0.394825														Pwp2	-0.854105
Ubash3b	-0.405641														Hmga2-ps1	-0.855004
Amz1	-0.407729														Rcc2	-0.857361
Themis2	-0.424375														Wdr81	-0.857892
Hck	-0.427547														Shmt2	-0.860562
Usp4	-0.435148														Abl1	-0.860732
Srprb	-0.435973														Bcl9l	-0.861313
Arap1	-0.445126														Tmem44	-0.862053
Actr1a	-0.451324														Isyna1	-0.862756
Txnl4a	-0.462738														Akr7a5	-0.8651
Ldhb	-0.463293														Aldh16a1	-0.865866
Tomm34	-0.469042														Ap2a2	-0.866343
Papss1	-0.478211														Kif13a	-0.868319
Poldip3	-0.479082														Flnb	-0.868492
Ckb	-0.481153														Acads	-0.870744
Pip4k2a	-0.481498														Nrde2	-0.873181
Tab2	-0.482502														Gtf3c5	-0.873579
Ankrd11	-0.486743														Plekhm1	-0.874408
Tmem86a	-0.487895														Baz2a	-0.87634
Aagab	-0.492699														Ap1b1	-0.87775
Rnase4	-0.494502														Lrrc41	-0.878753
Rgs10	-0.496782														Gtf3c4	-0.880092
Csnk1d	-0.496943														Cotl1	-0.880402
Mob3c	-0.497132														Tmem176a	-0.882185
Syngr2	-0.499792														Btd	-0.88326
Eif3d	-0.501762														Tmem37	-0.884715
Cdc42se2	-0.504726														AU040320	-0.885657
Mtdh	-0.505359														Mad2l1bp	-0.887854
Atp13a1	-0.508044														Dcaf4	-0.888936
Plcb2	-0.508129														Csnk1g2	-0.88985
Dync1h1	-0.51062														Dync1h1	-0.890727
Wars	-0.510667														Timm10	-0.891798
Itm2c	-0.513393														Clpb	-0.892661
Itpripl1	-0.514278														Plau	-0.893506
Atf7	-0.518931														0610009O20Rik	-0.894522
Klf13	-0.519228														Stard8	-0.896339
1810011H11Rik	-0.525274														Slc25a45	-0.897215
Ankrd44	-0.530976														Lfng	-0.897932
Txlna	-0.531682														R3hdm2	-0.898845
Mybbp1a	-0.533371														Itga9	-0.902589
Tmem229b	-0.537992														Nrm	-0.90401
Cdc42se1	-0.539584														Trappc9	-0.904916
Chrac1	-0.542484														Chtf8	-0.905539
Dcaf7	-0.543836														Adpgk	-0.905573
Ehmt2	-0.544572														Lrrc45	-0.9066
Tspan14	-0.54592														Zfp180	-0.906607
Maea	-0.551281														Telo2	-0.906848
Extl3	-0.552757														Nbeal2	-0.90687
Slc25a37	-0.554535														Pkn1	-0.907677
Naga	-0.556295														Rreb1	-0.908636
Lasp1	-0.557333														Arl6ip5	-0.909564
Hvcn1	-0.557626														5031439G07Rik	-0.91012
Gmeb1	-0.559198														Srebf2	-0.910936
Dhrs3	-0.559372														Dmap1	-0.915187
Saraf	-0.559607														Olfml3	-0.915592
Kmt2c	-0.560288														Fbf1	-0.916394
Clcn4	-0.561708														Mov10	-0.916396
Ccdc97	-0.565517														Ipo13	-0.916962
Tcn2	-0.568747														C1rl	-0.918314
P2ry6	-0.571877														Sptan1	-0.92305
Ddx39b	-0.572138														Son	-0.923478
Cant1	-0.57612														Mars	-0.92403
Scamp2	-0.577724														Notch1	-0.924148
Gmpr	-0.577745														Tmem109	-0.924768
Trim11	-0.578153														Acvrl1	-0.925114
Prpf8	-0.582133														Pcnt	-0.925144
Clstn1	-0.582399														Mad1l1	-0.925712
Tet2	-0.584439														Ghdc	-0.928032
Wdfy4	-0.584468														Tesk1	-0.928148
B4gat1	-0.589389														Hcfc1	-0.929386
Vav2	-0.591468														Xpo6	-0.930207
Acin1	-0.59208														Kdelr1	-0.9306
Pttg1ip	-0.592087														Klc4	-0.932743
Elf4	-0.592645														Mast3	-0.933101
Macf1	-0.593806														Ano10	-0.934182
Rhoh	-0.601794														Sbf1	-0.934416
Wdfy3	-0.60195														Zmiz2	-0.934925
Mcfd2	-0.602817														Nagpa	-0.937549
Atf6b	-0.604525														Adgrg1	-0.938765
Crybb1	-0.605609														Sh2d3c	-0.940525
Creb3l2	-0.605648														Tmem9	-0.943562
Scamp5	-0.606458														Gtf3c1	-0.943592
Slc10a3	-0.607791														Unc45a	-0.943863
Sap30bp	-0.61404														Fam131a	-0.943947
Apeh	-0.616897														Atg2a	-0.944177
Relb	-0.618477														Ntmt1	-0.944374
AI467606	-0.619455														LOC108169202	-0.945485
Hagh	-0.621165														Iqsec1	-0.946139
Gpr146	-0.621625														Rab40c	-0.947278
Ap3s2	-0.625663														Rptor	-0.954023
Wasf2	-0.625827														Tmem63a	-0.954441
Vav1	-0.626695														Apoe	-0.954946
Ezh1	-0.627331														Bsn	-0.956821
Mycbp2	-0.63105														Tmco4	-0.958603
Lmo2	-0.634074														Sympk	-0.95961
Ube3b	-0.635059														Ptprs	-0.962341
Ykt6	-0.635411														Tmem94	-0.963247
Pum1	-0.636175														Paqr4	-0.964807
Mfap3	-0.637155														Ramp1	-0.965579
Lmf1	-0.638821														Arid3a	-0.965885
Zfpl1	-0.641235														Vrk3	-0.966774
P2ry13	-0.642975														Extl3	-0.968187
Edc3	-0.643528														Clcn7	-0.969041
Fam193a	-0.644033														Srebf1	-0.969715
Fam120b	-0.644477														Zc3hc1	-0.970393
Carkd	-0.646044														Stk10	-0.97085
Sap130	-0.646277														Ctdsp2	-0.971561
Tfip11	-0.647173														Sun2	-0.972791
Fam168a	-0.647272														Dgcr2	-0.97316
Psd4	-0.647873														Arsb	-0.973253
Snx17	-0.649622														Tbc1d10b	-0.974088
Mier2	-0.650173														Tmem203	-0.975028
Il21r	-0.650644														Qsox1	-0.977185
Wdr81	-0.651468														Rpl18	-0.977648
Ubr2	-0.651624														Smurf1	-0.978912
Fcgrt	-0.652197														Slc46a1	-0.97933
Vps39	-0.652489														Slc38a10	-0.979623
Copg1	-0.654466														Chd4	-0.980843
Cmklr1	-0.6555														Pi4k2a	-0.983614
Camk2g	-0.65606														Abcb6	-0.98967
Nagpa	-0.656143														Socs7	-0.991057
Gna12	-0.656298														Smpd2	-0.991252
Cerk	-0.658795														Eepd1	-0.991565
Ep300	-0.659774														Mfsd3	-0.991837
Ncf2	-0.661249														Hgh1	-0.994215
Khnyn	-0.662141														Mul1	-0.995539
Supt6	-0.662277														Cul7	-0.997276
Slc9a8	-0.66391														Rapgef1	-0.997743
Slc7a8	-0.664029														Ndst2	-0.998785
Tnfrsf1a	-0.664206														Atg9a	-0.999427
Tln1	-0.664327														Polr2a	-1.00135
Stat6	-0.665451														Cdt1	-1.00362
Kdm2b	-0.665586														Tm2d3	-1.00517
Srgap2	-0.665893														Hdac4	-1.00697
Rps6ka4	-0.667424														Atxn7l3	-1.00784
Nrros	-0.668172														Kif21b	-1.00923
Plxdc1	-0.671256														Cdc42bpb	-1.00947
Aip	-0.6716														Dhx16	-1.01046
Dgkd	-0.671633														Polrmt	-1.01072
Terf2ip	-0.675281														Jup	-1.01082
Dhx34	-0.67549														Cd79b	-1.01208
Trem2	-0.676042														Smg9	-1.01226
Dock4	-0.676274														Il6ra	-1.01435
Adprh	-0.676739														Pou2f2	-1.01442
Atg4d	-0.679193														Ggt5	-1.02609
Dcaf12	-0.680573														2410131K14Rik	-1.02749
Bsdc1	-0.681105														Adck3	-1.02751
Ubr4	-0.682046														Tspan9	-1.02862
Lrp1	-0.682529														Slc25a44	-1.03283
Txnrd2	-0.682974														Mgrn1	-1.03413
Stoml1	-0.686726														Itga5	-1.03638
Brms1	-0.688192														Pigt	-1.03666
Asxl1	-0.688249														Fbxw8	-1.03936
Ttc5	-0.690006														Zfp646	-1.04084
Chpf2	-0.690065														Abcb8	-1.04486
P2rx7	-0.691455														Tmed1	-1.04672
Map3k14	-0.694767														Slc45a4	-1.05145
Supt5	-0.694803														Galns	-1.0515
Aars	-0.695025														Mtor	-1.05333
Slco4a1	-0.695557														Plod1	-1.05337
Brd1	-0.696241														Arhgap35	-1.05399
Rhbdd2	-0.696544														Mon1a	-1.05565
Rasa3	-0.697828														Mast2	-1.0557
Adrb2	-0.698514														Tmem176b	-1.05641
Smg9	-0.698854														Gcn1l1	-1.06564
Il6st	-0.699387														Scarb1	-1.06765
Safb	-0.699948														Ykt6	-1.06775
Lsm10	-0.700601														Cc2d1a	-1.07005
Aff1	-0.702684														Csrp2bp	-1.07108
Phf21a	-0.703863														Ppp1r8	-1.07426
Pddc1	-0.70411														LOC108168816	-1.07558
Snx19	-0.704625														Ncf4	-1.076
Rubcn	-0.704697														Stab1	-1.07701
Irak2	-0.705673														Mogs	-1.07706
Kmt2a	-0.706108														Ccar2	-1.07753
Fam58b	-0.706191														Sipa1l3	-1.07926
Unk	-0.707425														Mief2	-1.07953
Herc2	-0.708726														Rtn4rl1	-1.08217
Tsc2	-0.710408														Pcnx3	-1.08283
Mag	-0.711748														Trappc10	-1.08424
Lrrk1	-0.712914														Tnpo2	-1.08527
N4bp1	-0.713617														Kcnd1	-1.08717
Zkscan17	-0.71683														AI837181	-1.09437
Sec16a	-0.717055														Sil1	-1.09477
Mars	-0.717402														Sepn1	-1.09658
Hs1bp3	-0.717592														Mtch1	-1.09993
Klhl22	-0.72074														Eif3b	-1.10291
Foxj2	-0.720986														Acaa1a	-1.10369
Adora3	-0.721285														Flna	-1.10487
Nudcd3	-0.722138														Spen	-1.10612
Cdc42ep4	-0.723006														Ncln	-1.10617
Dhx8	-0.723493														Aspscr1	-1.10715
Tmem222	-0.726987														Rbck1	-1.10878
Tns3	-0.727192														Abcc1	-1.10995
Kdm2a	-0.728324														Slc12a4	-1.1141
Mfsd5	-0.728692														Haus5	-1.11659
Rnf216	-0.729606														Abca3	-1.12112
Zmym3	-0.730033														Tmem41a	-1.1254
Tpgs1	-0.733026														Sardh	-1.12543
Hyal2	-0.733273														Thop1	-1.12571
Tcof1	-0.734417														Kmt2d	-1.12999
Nup214	-0.73553														Psap	-1.13346
Fli1	-0.736886														Prr12	-1.13489
Inpp5d	-0.738183														Aars2	-1.13533
Zfp592	-0.73992														Tecpr2	-1.14263
Dgcr14	-0.740619														Ttyh3	-1.14356
Polr2e	-0.742024														Galnt10	-1.15356
Cables1	-0.747377														Phrf1	-1.1571
Keap1	-0.749634														Mrpl23	-1.16079
Notch2	-0.750262														Psen2	-1.16985
Nfatc2	-0.750921														Slc2a4rg-ps	-1.17254
Tmem176b	-0.751406														LOC108167562	-1.17926
Itgb3	-0.752175														Arhgef2	-1.18202
Mfhas1	-0.752177														Zdhhc18	-1.18203
Slc29a1	-0.753114														Zmynd8	-1.18499
Alg1	-0.753684														Igsf8	-1.20147
Dtx4	-0.754214														Nid2	-1.20234
Pogz	-0.75464														Nectin2	-1.20991
Tcf25	-0.755662														Upf1	-1.21192
Cracr2b	-0.757938														Ogfod1	-1.21217
Aars2	-0.75962														Trmt61a	-1.21577
Yif1a	-0.759777														Tnfrsf17	-1.21618
Yars	-0.760967														Pex6	-1.21909
Atg4b	-0.761853														Lrp1	-1.22681
Cds2	-0.7623														Nacc1	-1.22697
Lpxn	-0.764746														A430057M04Rik	-1.23389
Pcif1	-0.766412														Crtc1	-1.23986
Il10ra	-0.766514														Fasn	-1.25114
Arhgap31	-0.768198														Fry	-1.25433
1110051M20Rik	-0.768301														Dhrs7b	-1.27806
Prrc2b	-0.769584														Usp20	-1.27941
Maged2	-0.769727														Sh3pxd2a	-1.28523
Fam3a	-0.770494														Itgb5	-1.28629
Abca3	-0.771659														Pycard	-1.28755
Bicd2	-0.771841														Lpl	-1.28938
Frmd4b	-0.772343														Mta1	-1.29075
Dmap1	-0.772905														Chst7	-1.29417
H6pd	-0.777479														Pqlc2	-1.29903
Rpp25l	-0.777986														Iffo2	-1.29962
Slc29a3	-0.778553														Dhx37	-1.30194
Exosc4	-0.779832														Myo18b	-1.31794
Slc11a1	-0.781249														Acox3	-1.31928
Fez2	-0.781495														Sema4g	-1.3216
Cd3eap	-0.782037														Ckap4	-1.32183
Pik3r4	-0.783738														Abhd17a	-1.32349
Mdn1	-0.785186														Myadml2	-1.3235
Sufu	-0.785831														Fuk	-1.32534
Bag5	-0.785938														Spr	-1.33701
Zc3h10	-0.78669														Itgb3	-1.3497
Tmem186	-0.788232														LOC102635527	-1.35112
Zfp658	-0.788969														Gp9	-1.35817
Trim26	-0.789364														Bod1	-1.36281
Srp68	-0.790107														Vcl	-1.36294
Med20	-0.790519														Cbx6	-1.36459
Bcor	-0.791832														Adamts16	-1.3758
Ctnnd1	-0.792147														Il11ra1	-1.3782
Hcfc1	-0.792326														Asb1	-1.40696
Vps13d	-0.792693														Gm32317	-1.41168
Git1	-0.79347														Peo1	-1.41182
Spg11	-0.793613														Mmp28	-1.4228
Ttc28	-0.796185														Hdac5	-1.4315
Zbtb34	-0.796516														Pnkp	-1.43174
Hcls1	-0.796881														Rn7s1	-1.45157
Letmd1	-0.797134														Gpaa1	-1.45731
Atg9a	-0.797231														Slc1a4	-1.46014
Kdm3b	-0.799666														Fuz	-1.49446
Polr3e	-0.79987														Urb2	-1.49937
Rbm38	-0.800181														Gas6	-1.50389
Fkbp4	-0.800665														Rasgrp4	-1.51023
Atp8a2	-0.800847														Rn7s2	-1.51666
Plekhm1	-0.801978														Smpdl3b	-1.53406
Mau2	-0.802318														Mbp	-1.53711
Mknk1	-0.803193														Gm29834	-1.55489
Rab20	-0.803424														Fam84b	-1.55509
Pxn	-0.803579														Arhgap21	-1.56579
Grap	-0.804597														Zfp146	-1.5776
Polr2a	-0.804648														Snx32	-1.59274
Tanc2	-0.804697														LOC102635200	-1.5968
Sh3tc1	-0.805707														Ddhd1	-1.60716
Smad3	-0.805921														P2rx1	-1.61286
Bcl7b	-0.806053														Hhat	-1.6141
Med12	-0.806865														B4galt5	-1.62906
Ppcdc	-0.80738														Sema6d	-1.71724
Elmsan1	-0.808652														Slc7a5	-1.73022
Akr7a5	-0.808798														Gm7367	-1.73382
Zfp217	-0.809015														Tmem143	-1.79729
Aspscr1	-0.810999														Rn7sk	-1.87256
5031414D18Rik	-0.811831														D10Jhu81e	-1.89167
Prdm2	-0.811969														Dctd	-1.90986
Manbal	-0.814109														Emilin1	-1.91465
Usp10	-0.814826														Gm41330	-1.91604
Gm32849	-0.81512														Csf1r	-1.95606
Calcoco1	-0.815831														Tiam1	-1.98295
Dcun1d2	-0.816383														Tmem216	-1.99249
Pi4k2a	-0.816422														Ephb3	-2.03753
Pkn1	-0.818073														Tmem132a	-2.05541
Smyd5	-0.819154														Snx22	-2.06215
Unc93b1	-0.819544														Plec	-2.13376
Ddx17	-0.820938														Gm5617	-2.25171
Rassf2	-0.821565														Atp1a1	-2.42435
Aamp	-0.822402														Rgs7bp	-2.53135
Nfkbie	-0.824777														Pomc	-2.62243
Cic	-0.826514														4933417G07Rik	-2.71045
Endov	-0.8268														Gpr165	-2.73766
Cyhr1	-0.827594														Rpph1	-2.99078
Kbtbd4	-0.829189														Klhdc8b	-3.69227
Gtf2i	-0.82938														Gm16035	-3.97444
Pcid2	-0.830779														Csnk1e	-4.06785
Exoc7	-0.832468														Sox13	-4.52875
Syk	-0.832518														Car14	-4.65824
Prpf6	-0.833053														Epha1	-5.44108
Mgrn1	-0.833749														Mmp15	-5.88598
Men1	-0.834426														Plcd1	-6.2211
2310033P09Rik	-0.835125														Pigq	-6.5033
Vps37b	-0.835659														Btbd6	-7.02356
Zfp862-ps	-0.836387														Dok3	-7.22329
Dgcr2	-0.836787														Zfp414	-8.11644
Sash3	-0.83725														Plxnb2	-8.7652
Gm36365	-0.842018														Mrps24	-9.1227
Rbck1	-0.84268														Pitpnm1	-9.17605
Gtf3c1	-0.842908														Slc35b1	-9.55438
Ralgps1	-0.844173														Mef2d	-10.7432
St3gal2	-0.844402														Scamp3	-15.828
Zfp276	-0.844458														Chchd10	-18.5398
Trio	-0.845389														Srsf6	-19.6227
Rcsd1	-0.847656														Hbb-bt	-20.7501
Tmem63a	-0.847795														Cdkn1a	-21.0095
Cstf2t	-0.848462														Hba-a1	-21.4827
Bmyc	-0.849283														Mmp2	-21.7141
Dnm2	-0.849832														Rps6	-22.2234
Gorasp1	-0.849918														Hba-a2	-22.3425
Ddx54	-0.85111														Ifi35	-22.5093
Tmppe	-0.851273														Hbb-bs	-23.2163
Ints5	-0.851501														Psmc4	-23.3184
Zfp740	-0.852009														Cpsf1	-23.4164
F11r	-0.852175														Usp35	-23.4822
Zfp703	-0.852261														Pck2	-23.9248
Parvg	-0.853649														Btg1	-23.9722
Sik2	-0.853702														Rit1	-24.5208
Anks1	-0.855685														Napa	-24.5408
Tmem173	-0.856626														B4galt3	-26.0826
Mavs	-0.856677														Med8	-26.2446
Timm10	-0.857298														Neu1	-28.772
Natd1	-0.858213														Calr	-28.8265
Jade2	-0.858891														Mpv17	-28.8842
Sppl3	-0.860858														Gal3st4	-29.6787
Lrrc8a	-0.862094														Rgl2	-29.8293
Flot1	-0.86227														Cers2	-29.9454
Rgmb	-0.863402
Trf	-0.863482
Rexo4	-0.863953
Arl10	-0.865135
Slc13a3	-0.865939
Pou6f1	-0.86609
St6galnac4	-0.86629
Hist3h2a	-0.868007
Lpar5	-0.8683
Ankrd10	-0.869062
Dip2b	-0.869433
Pik3r2	-0.870055
Dnajc30	-0.870136
Btrc	-0.870646
Rbfa	-0.871082
Zbtb20	-0.872437
Hmgxb3	-0.872802
Exoc6b	-0.87542
Atg101	-0.875812
Ebi3	-0.877022
Ptprm	-0.878585
Ciao1	-0.879515
Pwp2	-0.881623
Znhit2	-0.882607
Mad2l1bp	-0.88363
Itgb5	-0.884592
Nbeal2	-0.886328
Tbc1d9b	-0.886331
Psmg3	-0.886696
Abca9	-0.886954
Lrrc3	-0.887174
Slc46a1	-0.888039
Polrmt	-0.889055
Kctd21	-0.889991
Itpr2	-0.890952
Tmem201	-0.892808
Foxo3	-0.893151
2310022A10Rik	-0.893722
Rtfdc1	-0.895568
Myadm	-0.897324
LOC108167511	-0.899959
Arhgap22	-0.900417
Prex1	-0.904071
Gtpbp1	-0.905989
Ttc7	-0.906598
Tsc22d4	-0.907731
Tbc1d5	-0.910056
Mgat1	-0.910245
Tut1	-0.910455
Tnfaip8l2	-0.911098
Sipa1l1	-0.911885
Nol6	-0.912804
Angel1	-0.913481
Klhl36	-0.913911
Smpd2	-0.914213
Rmnd5b	-0.915475
Myo7a	-0.916837
Brat1	-0.917239
Lyl1	-0.917286
Zc3hc1	-0.917794
Mlph	-0.918697
Aar2	-0.919035
Abcd1	-0.920612
Bbs9	-0.921038
Atg2a	-0.921674
Siglech	-0.922891
Dtx2	-0.92389
Itpk1	-0.925214
Tubb2b	-0.926339
Arid1a	-0.929546
Sall1	-0.93034
Zfp954	-0.931294
Arhgef2	-0.93263
Cnpy3	-0.933771
Mfsd3	-0.936193
Traf5	-0.936983
Gltscr1	-0.937483
Rreb1	-0.939703
Tapbpl	-0.940433
Dgka	-0.942717
Ikbkb	-0.942791
Thap3	-0.943886
Tcf7l2	-0.944278
Tnfrsf1b	-0.94477
Acp2	-0.944804
Rps6ka1	-0.946068
Ercc4	-0.947862
Notch1	-0.948015
Abcc1	-0.94834
Zfp710	-0.948848
Lemd2	-0.949001
Slc25a28	-0.950988
Git2	-0.951191
Tmem109	-0.952131
Cryl1	-0.953091
Ldlrad4	-0.954076
Mtor	-0.954654
Cabin1	-0.956369
C87436	-0.956588
Strip1	-0.959189
Mob2	-0.960745
Zc3h7b	-0.962463
1700030K09Rik	-0.965449
Lrba	-0.96715
Kdm4b	-0.967171
Rogdi	-0.967436
Tnrc6b	-0.96755
Ninj1	-0.968512
D11Wsu47e	-0.969551
Gsdmd	-0.970146
Tbl3	-0.972955
Gab1	-0.974838
Nav2	-0.975065
Znrf1	-0.975332
Ncoa2	-0.978858
Exog	-0.981391
[truncated: 442 more rows]
