# Supplementary material for: Vγ1 and Vγ4 gamma-delta T cells play opposing roles in the immunopathology of traumatic brain injury in males
Source: Nat Commun. 2023 Jul 18;14:4286. doi: 10.1038/s41467-023-39857-9 (PMC10354011; doi:10.1038/s41467-023-39857-9)
Supplement: Supplementary file 5 — Supplementary Data 2 [file 41467_2023_39857_MOESM5_ESM.xlsx]

## Sheet: Sheet1
Microglia
2 dpi
Likelihood ratio test (LRT) among the 4 groups with log2FoldChange corresponding to WT-TBI-anti-Vγ4 vs. WT-TBI-PBS
Padj < 0.05
Gene	log2FoldChange
Polr2f	8.60685
Ccl7	8.49785
Plxna4os1	7.77792
Krt18	6.66762
S100a6	6.16675
Arhgdia	4.49608
Hbb-bt	2.58404
Cox17	2.45279
Clec4n	2.27546
Slc11a1	1.90668
Hist1h1c	1.87642
Pfkp	1.73207
Inpp1	1.64188
Plbd1	1.59467
Spp1	1.58127
Fabp5	1.56161
Cd5l	1.55709
Vill	1.51753
Ost4	1.39475
Cdc26	1.38959
Ccl2	1.19534
Aldoa	1.06723
Atp5a1	1.05652
Pstpip1	1.03879
Ciao1	1.01532
Il1b	1.009
Nol12	0.996337
Stmn1	0.971406
Crybb1	0.970656
Hmox1	0.964841
Ppie	0.964363
Rars	0.951882
Psmb9	0.933
Ap1s1	0.930846
S100a10	0.907863
Sod1	0.893748
H2-Eb1	0.882303
Ifitm1	0.872808
Bloc1s2	0.870566
Ifitm3	0.853128
Tmed4	0.837646
Arhgdib	0.805153
Pno1	0.801436
Ehmt2	0.784413
Etfb	0.783482
Chmp3	0.774365
Krtcap2	0.753803
Trap1	0.747876
Dab2	0.744159
Ssr3	0.742879
H3f3a	0.726599
Ppib	0.721613
Dcaf11	0.71168
Atp5d	0.70701
Snx2	0.704682
Cd52	0.702248
Cct3	0.698437
Aldh2	0.688855
Cfp	0.6873
Sepw1	0.681702
Cers2	0.67104
Ms4a6d	0.670178
Ap2m1	0.668148
Prelid1	0.661873
Lyz2	0.658694
Tyrobp	0.657976
Msr1	0.648749
Uba52	0.647091
Pdia3	0.644168
Ncf2	0.64036
Rcbtb2	0.637012
Smim15	0.629853
Fth1	0.614028
Dnajc8	0.604734
Mtch2	0.603406
Btf3	0.601172
Comt	0.596131
Mdh2	0.582196
Ptgr1	0.581297
H2-Aa	0.578293
Anxa7	0.571874
Vim	0.571243
Ctnna1	0.565222
Hexa	0.56175
Sdhb	0.560052
Acsl5	0.558764
Spop	0.542919
Cytip	0.541746
St13	0.540121
B2m	0.538894
Litaf	0.538116
Tubb6	0.537489
Emp3	0.529656
S100a11	0.523214
Myl12a	0.514099
Hcls1	0.508926
Sdf2l1	0.507563
Calu	0.503089
Cmtm3	0.497518
Fkbp5	0.497199
Rab8a	0.495329
Arpc4	0.493421
Sdf2	0.491065
Ch25h	0.487227
C1qb	0.483799
H2-Ab1	0.476128
Hnrnpk	0.475914
Ubxn1	0.457945
Fbxl6	0.455942
Ccl6	0.445625
Cox7a2l	0.444146
Mydgf	0.431089
Ctsh	0.429202
Rpl4	0.425664
Psmc1	0.423791
Eif3c	0.420391
Rpl18	0.416897
Capg	0.382044
Myl12b	0.371648
Eef2k	0.370461
Eif1a	0.361383
Cd48	0.350139
Ccr1	0.349508
Milr1	0.346746
Hsd17b12	0.342335
Gpr183	0.319763
Nudt5	0.310643
C5ar1	0.305097
Tm2d2	0.281814
Ucp2	0.271477
Hcar2	0.265356
Ssr2	0.263903
Lpl	0.251323
Gm40841	0.238926
Cd36	0.238391
Tgfbi	0.226602
Adam8	0.178222
Twf1	0.154914
N4bp2l1	0.145995
Mrpl30	0.13011
Utp14a	0.122639
Vps41	0.0849238
Iqgap1	0.0652568
Bmf	0.0650095
Clk2-scamp3	0.0561976
Abhd15	0.0540235
0610010K14Rik	-0.0306607
Rhog	-0.0506752
Sh2b3	-0.0532666
Gm22146	-0.0750553
Nptn	-0.0777292
Abi3	-0.0889727
Zfp36l1	-0.0921775
Hmga2-ps1	-0.117069
Per1	-0.149021
Acer3	-0.223716
Ube3b	-0.282558
Trpm2	-0.285033
Jade2	-0.314346
Cmklr1	-0.33328
Lrrc3	-0.333441
Zfhx3	-0.355947
Vps13a	-0.358029
Mlph	-0.385082
Cd74	-0.388373
Ncln	-0.400973
Gtf2i	-0.414143
Slc20a1	-0.421411
Plcg1	-0.427423
Man1a	-0.467821
Mdm4	-0.473087
Pcca	-0.490993
Ddit4	-0.497775
Kmt2c	-0.499786
Chd7	-0.520404
C2cd3	-0.524072
Tmx3	-0.528915
Tor1aip1	-0.533929
Dip2b	-0.534489
Lrp1	-0.546804
Akap13	-0.547776
Cdk6	-0.563626
Pten	-0.57544
Ggnbp2	-0.578059
Rtn4rl1	-0.598175
Sowahc	-0.601807
Slc8a1	-0.608845
Atad2	-0.615059
Skil	-0.618344
Rsu1	-0.619235
Chchd5	-0.62088
Gpr165	-0.621457
Pgap2	-0.62198
Pola1	-0.629657
Midn	-0.633678
Tns3	-0.636788
Ptar1	-0.644733
Senp7	-0.646909
Dock4	-0.647121
Zfp687	-0.647261
Ppp4r1	-0.652009
Tmco6	-0.653562
Msl2	-0.654133
Vgll4	-0.658102
Edem1	-0.66726
Cep192	-0.692045
LOC108167755	-0.697633
Rapgef5	-0.701362
Pcbp1	-0.702559
Zfp292	-0.714297
Adam10	-0.717409
Snx13	-0.723787
Myo9a	-0.730392
Mef2a	-0.730998
Ldlrad4	-0.732275
Tbkbp1	-0.733265
Rnf111	-0.73369
Zfand5	-0.733786
Cep170	-0.736867
Kdm6b	-0.739663
Casc3	-0.743332
Arhgap39	-0.746641
Prrc2a	-0.751015
Lrch1	-0.758396
Tmx4	-0.759019
Fnta	-0.762407
Ankrd52	-0.763602
Hivep3	-0.766442
Zfp217	-0.767347
Fam208a	-0.767449
Tpbgl	-0.770629
.	-0.780329
Uvssa	-0.782702
Usp37	-0.783574
Nfatc3	-0.785783
LOC108167732	-0.790888
Znrf3	-0.794348
Nfic	-0.794752
Zbed6	-0.795265
Foxj3	-0.795491
Kmt2d	-0.813422
Peli2	-0.815311
Ncor2	-0.816157
Wipf1	-0.816974
Elk4	-0.819188
Dock11	-0.819982
Phf20l1	-0.823181
Zbtb7a	-0.824795
Top2b	-0.82532
Lrp5	-0.827423
Lrig2	-0.828698
Mcur1	-0.831136
Uba5	-0.831167
Fat3	-0.839848
Snx18	-0.855471
Rgmb	-0.856033
Kcnq1ot1	-0.861188
Rab10	-0.861833
Sfi1	-0.865345
Kcnk12	-0.877167
Capn15	-0.878862
Camk2d	-0.884433
Abcc5	-0.893965
Grsf1	-0.898666
Polq	-0.904502
Tmem170b	-0.910485
Braf	-0.914975
Ndnl2	-0.93062
2310035C23Rik	-0.933279
Tom1l2	-0.94539
Gm38733	-0.945584
Nrip1	-0.950593
Cit	-0.958933
Efnb1	-0.961298
Dag1	-0.964806
Setd1b	-0.976327
Ube3a	-0.976715
Galc	-0.985109
Pdp2	-0.985771
Ccdc88b	-0.996044
Mbd6	-0.999302
Dip2a	-1.00115
LOC108167614	-1.00478
Iqsec2	-1.00916
Gltscr1	-1.01037
Rnf168	-1.01083
Cap1	-1.02956
Sbf1	-1.03125
Acap2	-1.0332
Man1b1	-1.03474
Rnpepl1	-1.03641
Parg	-1.04741
Nlrp1c-ps	-1.07367
Zbtb11	-1.07912
Cramp1l	-1.08742
Rbm15	-1.08883
BC037034	-1.09251
Ago3	-1.13084
Khdrbs1	-1.13344
Map7d1	-1.14916
Lmnb2	-1.16408
Dyrk1b	-1.179
Cdk16	-1.19634
P3h2	-1.23003
Hspa1a	-1.23945
Stk35	-1.24213
Zfyve28	-1.24433
Rhob	-1.24809
Tnrc18	-1.25212
Igsf8	-1.25269
Gm16035	-1.25756
Mast3	-1.27041
Smek1	-1.27226
Gm38632	-1.30572
Cdk5r1	-1.3087
Appbp2	-1.31809
Cep85l	-1.35566
Spred2	-1.36378
Cebpd	-1.37734
Zfp787	-1.39304
LOC102635912	-1.4099
Kcnma1	-1.41416
Hspa1b	-1.41478
Ppt2	-1.42692
Gm41949	-1.42773
Edem3	-1.43687
Itpkb	-1.43967
Gm39656	-1.47252
Wrnip1	-1.5078
Tgfb1	-1.54452
Gm40309	-1.54772
Gm33272	-1.5505
Slc5a3	-1.55112
LOC108168018	-1.57821
Gm35169	-1.60305
Particl	-1.60312
4933423P22Rik	-1.6385
Acox3	-1.66113
Fbrs	-1.66197
Oaf	-1.66995
Lfng	-1.72409
Epn1	-1.74037
Bhlhe41	-1.7488
Invs	-1.81914
Xpo4	-1.84259
Uhmk1	-1.84464
Gm40208	-1.84592
Sema4c	-1.89796
Abhd12	-1.90663
Mir6236	-1.93286
Ring1	-1.98847
LOC102637354	-2.0913
Gm20199	-2.13914
Ccdc168	-2.57885
Gm32584	-2.90217
Brd2	-3.23974
Muc16	-3.33787
Tmem55b	-4.39924
Cmtr1	-7.29736
Pycr2	-8.56414
