# Supplementary material for: Vγ1 and Vγ4 gamma-delta T cells play opposing roles in the immunopathology of traumatic brain injury in males
Source: Nat Commun. 2023 Jul 18;14:4286. doi: 10.1038/s41467-023-39857-9 (PMC10354011; doi:10.1038/s41467-023-39857-9)
Supplement: Supplementary file 6 — Supplementary Data 3 [file 41467_2023_39857_MOESM6_ESM.xlsx]

## Sheet: Sheet1
Microglia
2 dpi
Likelihood ratio test (LRT) among the 4 groups with log2FoldChange corresponding to TCRδ-/-TBI-Vγ1 vs. TCRδ-/-TBI-PBS
Padj < 0.05
Gene	log2FoldChange
Hnrnpa2b1	2.94228
Fmnl3	1.81815
Trim30a	1.36271
Slc12a9	1.31761
Fus	1.15193
Zzz3	1.03446
Gm41107	1.0016
Itga6	0.945592
Phactr2	0.929089
Siglech	0.866192
Yipf4	0.841658
Ier2	0.835783
Cc2d1b	0.820041
Fam208b	0.80982
Lrch1	0.808053
Smpd4	0.759015
LOC108167732	0.749867
Insr	0.708828
Csmd3	0.706603
Tcerg1	0.698078
Plcg1	0.697278
Sbf1	0.692444
Sun2	0.667895
Abcc5	0.662072
B3gnt2	0.659925
Cep170	0.657248
Gpr155	0.656275
Adgrg1	0.648438
Klhl18	0.642403
Arhgap39	0.63873
Fbrsl1	0.637689
Fam174a	0.634619
Cntrl	0.6337
4932438A13Rik	0.612142
Pitpnm1	0.602545
Zfp467	0.590742
Zbed6	0.587941
Rexo1	0.579822
Pign	0.577642
Rpl10a	0.575557
Fmnl1	0.564362
Epn1	0.557571
Zbtb7a	0.557312
Zfp592	0.545539
Nrip1	0.539126
Tmem214	0.529028
Herc2	0.525856
Cyb561a3	0.50701
Zfhx3	0.50617
Nav2	0.498216
Rin3	0.496418
Kdm5c	0.488414
Dock4	0.487133
Nav3	0.462659
Smg1	0.46009
Il6st	0.459364
Sec24b	0.455408
Itgam	0.452856
Cnot3	0.440831
Marf1	0.435738
Phc3	0.431155
Icam1	0.428716
Sh3bp1	0.419916
Plagl2	0.416537
Mgat1	0.401598
Hivep3	0.399106
Huwe1	0.396315
Spi1	0.390875
Macf1	0.389191
Irf2bpl	0.387334
Smg7	0.384467
Tmem30a	0.383565
Mylip	0.370978
Atp6v0a2	0.355676
Pola1	0.333165
Dock8	0.331167
Atp8a1	0.325394
Entpd1	0.289993
Tug1	0.287039
Rbm15	0.2851
Pprc1	0.268239
Cmtm6	0.24362
Gm10698	0.229801
Pde3b	0.218573
Ctsd	0.213307
.	0.208488
Mat2a	0.157392
Itgb5	0.0890574
Usp2	0.0559941
Fcrls	0.0391747
Slc11a1	0.0216867
Lgals8	-0.0748027
Sqstm1	-0.0768431
Arl6ip1	-0.124613
C1qb	-0.148554
Acsl5	-0.168583
Clic1	-0.174686
Prdx5	-0.182641
Hck	-0.1956
Sugt1	-0.200493
Ctsz	-0.202123
Atp5b	-0.228244
Wdr1	-0.228723
Oxct1	-0.232373
Uqcrc1	-0.238006
Tuba1a	-0.23807
Pdia3	-0.241189
Rcan1	-0.243374
Cyba	-0.260109
Ucp2	-0.26432
Npc2	-0.265879
Anxa6	-0.265948
Arpc1b	-0.266924
Ppib	-0.27004
Tuba1b	-0.27916
Sdcbp	-0.279308
Rps11	-0.288035
Hsph1	-0.28806
Tubb4b	-0.296408
Arpc4	-0.297907
Ssr2	-0.299459
Cdkn2aipnl	-0.301795
COX2	-0.30636
Nfkbia	-0.308907
Serp1	-0.309782
Lyz2	-0.311333
Psmc3	-0.324955
Rps3	-0.325541
Psmd8	-0.326527
Cadm1	-0.33487
Arf3	-0.340081
Ghitm	-0.340722
Tyrobp	-0.34098
Rps14	-0.345307
Prelid1	-0.34545
Psmb8	-0.34633
Cox6b1	-0.350122
Hsbp1	-0.350675
COX3	-0.350879
Tspo	-0.355089
Vamp3	-0.355431
Myl12a	-0.358168
Gm5879	-0.359153
Psmb2	-0.361071
Eno1b	-0.363322
Fkbp4	-0.364381
Sdhb	-0.37146
Gm14586	-0.377155
Cox6c	-0.378126
Hspa8	-0.379291
Pgls	-0.381292
Rpl13-ps6	-0.381846
Rpl13	-0.3822
Rpl4	-0.382487
Akr1a1	-0.383288
Mdh2	-0.387558
Vamp8	-0.390833
Pfn1	-0.396483
Psmb1	-0.396511
LOC105244208	-0.399811
Cox7a2	-0.400087
Gm5148	-0.400294
Cd300c2	-0.404552
Pgam1	-0.405315
LOC101056014	-0.406233
Sod1	-0.406275
Arhgdib	-0.407193
Rplp1	-0.408167
Psma6	-0.409071
Mydgf	-0.414771
Park7	-0.41923
Atraid	-0.42032
Uba52	-0.42237
Ran	-0.423543
Rps27rt	-0.425532
Rps20	-0.426631
Manf	-0.428304
Tagln2	-0.429697
Rab7	-0.4299
Lrrc58	-0.430254
Cox7b	-0.431729
Cd52	-0.435562
Sdhc	-0.436034
Set	-0.436475
Gmnn	-0.436546
Pgk1	-0.436642
Npl	-0.436832
Ndufb11	-0.440173
Vars	-0.446752
Rps26	-0.44691
Bcl2a1b	-0.453009
Mapkapk2	-0.456283
Rps25	-0.456695
Actb	-0.459928
Ndufa7	-0.461228
Babam1	-0.463203
Gpi1	-0.472767
Sdhd	-0.47596
Fth1	-0.476468
Cenpa	-0.477431
Gabarap	-0.485384
Uqcrq	-0.490792
Rgs1	-0.494339
Rps15a	-0.500069
Atp5o	-0.500442
Dap	-0.503477
Etfb	-0.508435
Ndufa1	-0.514553
Gpx1	-0.516907
Dhrs1	-0.522562
Psmc1	-0.525987
Celf2	-0.534072
Stmn1	-0.534603
Aldoa	-0.535753
Krtcap2	-0.538675
Cbx3	-0.539019
Ndufa8	-0.542897
Gm10080	-0.551433
Fam96a	-0.552497
Nans	-0.562427
Anxa5	-0.590492
Glrx	-0.609263
H2-Ab1	-0.615082
Sdc4	-0.615627
Atp5h	-0.62026
ND3	-0.629363
Psma5	-0.636868
Mrpl42	-0.63756
Tmsb4x	-0.645257
Lgals1	-0.645383
Sec61b	-0.654655
Spp1	-0.674718
Rpl26	-0.674847
Creld2	-0.677931
Hnrnpc	-0.679414
Naca	-0.684009
Cstb	-0.701213
Mt1	-0.702797
Vim	-0.741966
Fis1	-0.743437
Atox1	-0.759649
H2-Eb1	-0.773347
Atp5g3	-0.782546
Speg	-0.81643
Rab3il1	-0.858947
H2-Aa	-0.886794
Hpf1	-0.910967
Ost4	-0.952402
Fxyd5	-0.955855
Tango2	-0.960262
Plin2	-0.984425
Man2b1	-1.12092
Capg	-1.15043
Mapk14	-1.42522
Ppfia4	-4.86731
