# Supplementary material for: Vγ1 and Vγ4 gamma-delta T cells play opposing roles in the immunopathology of traumatic brain injury in males
Source: Nat Commun. 2023 Jul 18;14:4286. doi: 10.1038/s41467-023-39857-9 (PMC10354011; doi:10.1038/s41467-023-39857-9)
Supplement: Supplementary file 7 — Supplementary Data 4 [file 41467_2023_39857_MOESM7_ESM.xlsx]

## Sheet: Sheet1
Microglia			Microglia
2 dpi			Transwell co-culture
TCRδ-/-TBI-Vγ1 vs. TCRδ-/-TBI-Vγ1Laplo			Vγ1 + anti-TGF-β vs. Vγ1 + isotype
Padj < 0.05			Padj < 0.05
Gene	log2FoldChange		Gene	log2FoldChange
Rpl13a	25.2263		Rpl8	11.4323
Dpm2	20.8209		Ccl5	10.8715
Yif1a	20.325		Tnfrsf26	9.59646
Pnrc1	20.3136		Gimap6	9.17559
Rnasek	11.4466		Cytip	9.16753
Gas6	10.9711		Kmt2a	8.9355
Ifi27l2a	10.4532		Gimap3	8.68561
Pigq	10.3922		Il2rg	8.65191
Calm3	10.356		Gimap4	8.51744
Clk2-scamp3	10.138		Nfkb2	8.47918
Ctsf	9.31544		Rock1	8.31557
Hp	4.43816		Emb	8.07527
Cebpb	3.75968		Cx3cr1	5.89723
Mir6236	3.696		Atxn2l	-8.58652
Pf4	3.52827		C1qc	-12.4014
Scoc	3.47019
S100a8	3.31111
S100a9	3.26388
Particl	3.0009
Mmp9	2.73863
Cxcr2	2.66204
LOC108167548	2.60976
Lsm4	2.60971
LOC108167755	2.4446
Tmem259	2.44198
Saa3	2.37485
Gm15564	2.36467
Tmem160	2.26613
0610010K14Rik	2.26078
Map7d1	2.22158
Anp32b	2.21456
Lrg1	2.20005
Ccdc85b	2.18263
Slc35f3	2.14889
Ndnl2	2.12084
Marcksl1	2.09918
Acbd6	2.09721
Fam174a	2.09493
Nenf	2.03129
Tsen34	2.01519
Dleu2	2.00514
Cebpd	2.00124
Rnf187	1.99177
Srrm2	1.97691
Bri3	1.93298
Rps27l	1.92434
Ier2	1.90823
Bloc1s4	1.90614
Tmem192	1.90151
Msrb1	1.8658
Inafm1	1.842
Trp53rkb	1.82297
2310022B05Rik	1.81202
Cep85l	1.80452
Slfn4	1.80269
Sys1	1.8012
Fus	1.79012
Glrx5	1.78643
Phactr2	1.78591
Basp1	1.782
Borcs6	1.77579
Spi1	1.75659
Yipf4	1.75421
Socs4	1.75309
Pdlim7	1.71738
Birc5	1.71725
Eif3f	1.71093
Hdgf	1.68547
Raly	1.67457
Thap11	1.65328
Pcgf3	1.63084
Brms1	1.6241
Vapa	1.59159
Asf1a	1.57216
Dnajb11	1.56145
Rhob	1.54503
Epn1	1.53892
Pithd1	1.53706
Fam195b	1.52744
Arf5	1.5242
Rest	1.52386
Rp9	1.49204
Mesdc1	1.48738
Hist2h3b	1.48656
Hist2h3c1	1.46922
Ccny	1.4684
Pole4	1.45809
Hist2h3c2	1.45603
Fbl	1.45337
Tmem30a	1.44074
Per1	1.42528
Tysnd1	1.40152
Ifrd1	1.39428
Rnf168	1.38272
Abcf1	1.37273
Zbtb7a	1.36137
Eif4ebp2	1.34354
Gm41885	1.33703
Srm	1.31762
Tmed8	1.31643
LOC101056014	1.31345
Rab6a	1.30437
Zfp69	1.29763
Nop9	1.29277
Rab28	1.29172
Rnpepl1	1.28551
Pelp1	1.28017
Mbd6	1.27896
Hist1h4d	1.24006
Panx1	1.23982
Rexo2	1.22704
Csrp1	1.22154
Fbxl14	1.22101
Rpl37a	1.20963
Mgat4b	1.20883
Mms22l	1.20861
Rala	1.19883
Wfdc17	1.19808
Sema6b	1.19266
Prrc2a	1.17373
Ctnnbip1	1.17316
Mast3	1.16145
Adssl1	1.1606
Tial1	1.15164
Khsrp	1.14987
.	1.14968
Cpeb2	1.13453
Bri3bp	1.13225
Arf6	1.12862
Smagp	1.12803
Scaf1	1.12489
Zdhhc7	1.12372
H1f0	1.11683
Rsbn1	1.11642
1110008F13Rik	1.11564
Irf2bpl	1.11367
Sympk	1.10862
Ttyh3	1.0994
Ssbp4	1.09326
Pdia5	1.09302
Hmbox1	1.09258
Get4	1.09218
AI450353	1.08991
Itpkb	1.08751
Zfp385a	1.08342
Rc3h2	1.08335
Clptm1	1.08017
Mxd1	1.07639
Fam49b	1.07174
Snrpe	1.06704
Atg3	1.06467
Phf20l1	1.05776
Vgll4	1.04718
Rps28	1.04669
Rbm42	1.04411
Rplp2	1.04122
Rab10	1.03876
Kcnk6	1.03209
Desi1	1.03115
Ggnbp2	1.02885
Slc16a10	1.02321
Bcl9l	1.01842
Rbm17	1.01659
Scaf4	1.00731
Cln6	0.997894
Unc119b	0.996383
Dhx9	0.984357
BC017158	0.982539
Rbms1	0.982335
Mfsd5	0.9774
Rnf128	0.972499
2310035C23Rik	0.966814
Anapc11	0.960004
Cnot3	0.957175
1810037I17Rik	0.952153
Med30	0.947177
Fmnl1	0.941017
Ncor2	0.933358
Snhg8	0.930229
Gnai2	0.925386
Msl2	0.909128
Mettl9	0.90247
Fnta	0.901756
Dek	0.888951
Ltbr	0.885954
Cul5	0.868331
Lamp1	0.866495
Tgfbrap1	0.861537
Psmd3	0.85271
B3gnt2	0.842949
Mrs2	0.830518
Trim47	0.828506
LOC108167591	0.825029
Ndufa5	0.819484
Nfatc2	0.816121
Rexo1	0.81162
Cox4i1	0.801571
Sidt2	0.790334
Baz1b	0.786153
Luzp1	0.777322
Fau	0.76967
Snrpd3	0.768733
Rps20	0.766334
Rplp1	0.750866
Adipor1	0.749709
Rps10	0.747247
Rps16	0.741702
Myh9	0.732851
Ndufa4	0.732248
Slc35b2	0.721787
Ykt6	0.708544
Arhgef1	0.701519
Supt5	0.692706
Pde3b	0.682788
Ptbp3	0.676931
Rpl36al	0.673857
Hectd1	0.672278
Rps13-ps4	0.671898
Rpl22	0.670159
Slc30a5	0.661656
Sec24b	0.655175
C330021F23Rik	0.653065
Atad2	0.641681
Cbl	0.637303
Gm8451	0.634561
Serbp1	0.626404
Hist1h2ao	0.62078
Ubxn1	0.614681
Hist1h2ap	0.613566
Camk2d	0.608661
Nfia	0.603295
Gm5148	0.602664
Srrm1	0.600509
C330006A16Rik	0.600401
Cox8a	0.568812
Snx3	0.555553
Cnbd2	0.537979
Cfl1	0.508987
Rpl37rt	0.498214
Canx	-0.460683
Itm2b	-0.470841
Ergic3	-0.47802
Sepp1	-0.478459
Nono	-0.511157
Rbck1	-0.515938
Hexa	-0.533351
Calu	-0.568217
Tmem206	-0.574973
Hpgd	-0.577754
Nfkb1	-0.585656
Saraf	-0.58622
Ralb	-0.591905
Edem2	-0.592594
Rin2	-0.594107
Stip1	-0.598281
Tcf25	-0.60095
Dnajc7	-0.60609
Capza2	-0.606441
Themis2	-0.611382
Adrb2	-0.612648
Cct7	-0.612895
Oxa1l	-0.614757
Ifnar1	-0.620015
Ctsz	-0.626897
Gosr2	-0.630224
Lgmn	-0.642872
Hnrnpk	-0.643493
Rnf114	-0.64566
Vps18	-0.653019
2001-03-01	-0.657565
Tceb3	-0.65764
Bsg	-0.681087
Ccpg1	-0.686097
Acsl5	-0.686164
Vps25	-0.686517
Ss18	-0.68728
Dnajc11	-0.687352
Pros1	-0.688754
Lag3	-0.689127
Arhgap25	-0.689508
Tmem63a	-0.690524
Fcrls	-0.694631
Psmc2	-0.699635
Tmem175	-0.700567
Prkab1	-0.70249
Unc93b1	-0.705787
Plxdc2	-0.712812
Puf60	-0.726265
Cct3	-0.727199
Rcbtb2	-0.73204
Flii	-0.734384
Cx3cr1	-0.740294
Pdia3	-0.744077
Eif4e2	-0.748815
Zfp35	-0.750169
Iars	-0.753637
Tmem119	-0.754792
Uba3	-0.763692
0610040J01Rik	-0.76403
Ch25h	-0.769636
Calhm2	-0.77366
Gtf2f1	-0.779415
Lpxn	-0.781217
Copg1	-0.781983
Hexb	-0.786657
Timm44	-0.787284
Havcr2	-0.793502
Mavs	-0.794287
Rgs19	-0.799077
Klhl6	-0.804939
Hck	-0.806755
Tnfrsf13b	-0.815778
BC035044	-0.818112
Slc46a3	-0.824655
Cers2	-0.825344
Ctsd	-0.831272
Ptpro	-0.833657
Thumpd3	-0.837614
Slc25a25	-0.844717
Kars	-0.84819
Atg16l1	-0.850866
Lpcat2	-0.859777
Pld4	-0.860261
Sh2b2	-0.862839
Srp68	-0.864786
Pmm2	-0.866172
Gpr84	-0.868075
Atad1	-0.872466
Ifngr1	-0.87307
Pla2g4a	-0.882096
Pdha1	-0.884245
Dpp3	-0.885748
Adsl	-0.886956
Pqlc2	-0.894541
Tab1	-0.89484
Cdk20	-0.902045
Slc10a3	-0.907043
Supt20	-0.910625
Olfml3	-0.912838
Pcsk7	-0.914755
Hvcn1	-0.941061
Clec7a	-0.947196
Shcbp1	-0.947328
Cstf1	-0.954211
Cd86	-0.955945
Hmgcl	-0.964481
Rabep2	-0.965204
Rpn2	-0.966487
Entpd1	-0.968072
Eng	-0.968397
Nrros	-0.968425
Kbtbd4	-0.971364
Traf3ip3	-0.977343
Bag5	-1.00397
Cd34	-1.00872
Icam1	-1.01813
Cpsf3l	-1.03675
Il16	-1.04794
Adgre1	-1.05214
Dapp1	-1.05947
Zdhhc13	-1.06706
Zc3hc1	-1.07676
Slc11a1	-1.08661
Ppp1r7	-1.12991
Serinc1	-1.18282
Nagpa	-1.18746
Orai2	-1.19927
Tapbpl	-1.21351
Ppt1	-1.23205
Mx1	-1.23279
Kdelc1	-1.26151
Rabif	-1.29762
Lrwd1	-1.32288
Atp8a2	-1.32426
Trmt10c	-1.38579
Pold1	-1.38629
Upk1b	-1.3966
Bin2	-1.4576
Gm6712	-1.46127
Il1a	-1.47329
Tango2	-1.48708
Zfp97	-1.49473
Pdcd1	-1.548
Mrgpre	-1.7548
St3gal6	-1.94763
Hspa1b	-2.18024
Psmb10	-2.26919
Hspa1a	-2.37698
Vav1	-2.51294
BC017643	-2.75409
Mif4gd	-3.40155
Tmem176b	-3.54895
Ddx49	-8.12163
Rce1	-8.82708
Ube2n	-8.8454
Nop2	-9.12314
Rsrp1	-10.0324
Stub1	-10.1583
Ech1	-21.3637
Chkb	-21.623
Idh3g	-22.5336
Cdkn1a	-22.9169
Txnip	-23.0706
Tnfaip8l2	-23.2717
Mif	-24.0441
Eef2	-24.5739
