# Supplementary material for: Vγ1 and Vγ4 gamma-delta T cells play opposing roles in the immunopathology of traumatic brain injury in males
Source: Nat Commun. 2023 Jul 18;14:4286. doi: 10.1038/s41467-023-39857-9 (PMC10354011; doi:10.1038/s41467-023-39857-9)
Supplement: Supplementary file 8 — Supplementary Data 5 [file 41467_2023_39857_MOESM8_ESM.xlsx]

## Sheet: Sheet1
Microglia			Microglia			Microglia
2 dpi			2 dpi			Transwell co-culture
TCRδ-/-TBI IL17-/-Vγ4 vs. TCRδ-/-TBI WT-Vγ4			WT-TBI CD11b-shIFN-γR1 vs. WT-TBI shControl			Vγ4 + anti-IL17a vs.Vγ4 + isotype
Padj < 0.05			Padj < 0.05			Padj < 0.05
Gene	log2FoldChange		Gene	log2FoldChange		Gene	log2FoldChange
P2ry13	23.1807		Fos	11.9911		Rps17	9.6033
Slc35b1	22.3148		Lcn2	11.6003		Pabpn1	7.2877
Mettl23	21.6416		Rnasek	11.1087		S100a1	6.82981
Cd37	9.21609		Mrpl18	10.7691		Pla2g15	4.58015
Cox5b	9.19789		Rps21	10.6845		Prrc2b	-5.32485
Mkln1	8.91315		Ndufa12	10.4238		Psd4	-5.65479
Scoc	6.208		Cdkn1a	10.3582		Fam169b	-5.66988
Irf5	4.47171		Bcas2	10.1536		Ptpn22	-5.7513
Xrn2	3.24738		Trim28	9.75459		Psmd4	-5.79102
Cep85l	2.138		Hypk	9.65014		Tnfrsf22	-5.81833
Particl	1.91831		Cdca5	9.55329		Rictor	-5.93009
Gm26802	1.85669		B4gat1	9.34379		Trp53inp1	-6.05823
Ppm1l	1.68686		Mrps16	9.04465		Plec	-6.16761
Zfp385a	1.66028		Zfp91	8.98178		Fam193b	-6.26848
Ncln	1.64724		Serpina3n	8.79518		Casp2	-6.27416
LOC108168810	1.63371		Borcs7	8.68463		Prr14l	-6.31334
Selo	1.6015		Nme6	8.65125		Il18rap	-6.31737
Gramd1a	1.57823		Aes	8.49629		C1galt1	-6.42152
Gm40208	1.57298		Nat6	8.31792		Psmd5	-6.45251
Elk4	1.54764		Farsa	8.23406		Stk17b	-6.48154
Txndc11	1.51939		Polr3gl	8.20728		Lef1	-6.66269
Gpr34	1.49468		Actr1b	8.0696		Atg16l2	-6.71536
LOC105245439	1.45615		Trpc4ap	8.06202		S100a10	-6.83983
Rft1	1.42534		Ctdsp1	7.97159		Tmem71	-6.86619
Cebpd	1.39512		Cmc1	7.8683		Pik3c3	-6.92488
Prkch	1.33454		Exosc8	7.81727		Frmd8	-6.97278
Efnb1	1.33032		Ubl5	7.77066		Ccl5	-6.97317
Rbm39	1.30402		AB124611	7.73961		S100a11	-6.99901
Hist1h2bg	1.30316		Furin	7.70614		Ppm1a	-7.04603
Gm32849	1.26973		Lin37	7.65646		Atg13	-7.10404
Pde4b	1.22591		Ivns1abp	7.60641		Itga4	-7.11485
Ptprm	1.20365		BC029214	7.41573		Cox7b	-7.11608
Hacd4	1.16711		Grb14	7.4111		Il12rb2	-7.17307
Gm41107	1.16595		Tm4sf1	7.25999		Nrf1	-7.21264
Mast3	1.15641		Ccdc18	7.04052		Fam134c	-7.26447
Mgat2	1.14018		Fap	6.93048		Ascc3	-7.28001
LOC108167511	1.12907		Fbln2	6.90093		Cnot10	-7.28843
Vgll4	1.107		Tm9sf3	6.87722		Ly6c2	-7.34707
Ulbp1	1.10028		Eif3g	6.87176		Prrc2a	-7.38147
Nhsl2	1.09823		Clic3	6.87053		Gpcpd1	-7.40289
Plekhm3	1.07449		Ppfia4	6.79714		Bend4	-7.4132
Atp8a2	1.06193		Slco1a5	6.76245		Lnpep	-7.51099
Epn1	1.05774		Armcx5	6.74206		Fam120a	-7.52361
Csmd3	1.02892		Pin4	6.72377		Ric8a	-7.546
Mlph	1.016		Aass	6.51637		Gramd3	-7.575
Gm32497	1.01076		Fam118b	5.02347		Pde7a	-7.5831
Mertk	1.00996		Skiv2l	4.83789		Ms4a4b	-7.58484
Plau	1.00859		Hacd1	4.16756		Tnfsf14	-7.60679
Tlr12	1.00751		Cxxc5	3.85572		Cd69	-7.62315
Hist2h3b	1.00635		Gm12992	3.75262		Snrpe	-7.67932
Dock4	1.00561		Meis3	3.27441		Cyfip2	-7.69555
C1qc	1.00234		Zfp33b	3.20834		Nfkb2	-7.75314
Ankle2	1.00104		Znhit1	2.88679		Maf1	-7.77888
Gm26520	0.992832		Gm33272	2.83485		Prkx	-7.83069
Hivep1	0.977739		Fn1	2.45431		Arhgap15	-7.85069
Raly	0.97461		St6galnac2	2.38036		Rbm6	-7.87064
Hist2h3c1	0.968923		Grina	2.2798		Ppp2r5a	-7.89381
Jade2	0.961238		Atp1a2	2.23651		Cox7a2	-7.95135
Il6ra	0.954798		Sec24c	2.19347		S1pr4	-7.97123
Nlrp3	0.953843		Spp1	2.14605		Stat4	-8.01872
Cadm1	0.9511		Map1s	2.06876		Atp11b	-8.04025
Npc1	0.949571		Gpx3	2.04556		Arhgap1	-8.06988
Gm34280	0.946678		Dynlt1f	1.98023		B4galt1	-8.13053
Gm32164	0.940771		Smim4	1.9556		Gimap4	-8.35509
Fry	0.935703		Slc11a1	1.9168		Pyhin1	-8.37765
Abcc3	0.923841		Malsu1	1.88626		Madd	-8.43001
Sun2	0.920627		Il1rn	1.84198		Skap1	-8.50246
Wdfy1	0.918503		Fcgr1	1.64203		Whsc1l1	-8.61472
Entpd1	0.908268		Ormdl2	1.56199		Kctd10	-8.61678
Npnt	0.890737		Sec61a2	1.54445		Gimap3	-8.67963
Ube4a	0.884216		Hells	1.52508		Rhof	-8.70217
Per1	0.883535		Slc39a7	1.48463		Fyn	-8.77899
Tsc1	0.876188		Snrnp70	1.38372		Sidt2	-8.78703
Cul9	0.866906		Timm13	1.25788		Polr2a	-8.90879
Dagla	0.859351		Nomo1	1.24174		Ablim1	-8.90973
Tpcn1	0.835073		Srsf2	1.21997		Traf1	-9.1905
Abca1	0.832267		Mid1	1.18747		Tnfrsf26	-9.48954
Med12	0.82519		Rps5	1.16978		Rpl18	-9.92896
Itsn2	0.82163		Mcm6	1.08001		Dnaja1	-10.9181
Ttc28	0.818302		Grpel1	1.06902
Cmklr1	0.816476		G530011O06Rik	1.00988
Rexo1	0.809901		Lgals3	0.991125
Gbgt1	0.803749		Siglech	0.942565
Lyst	0.798562		Siva1	0.924212
Tet2	0.785875		Cpd	0.85956
H6pd	0.785796		Gaa	0.793491
Nbeal2	0.785689		Csf1r	0.697343
Adgrg1	0.783035		Pkm	0.572201
Stard9	0.771102		Golt1b	0.548704
Dmtf1	0.767386		Plod1	0.514275
Med13l	0.766516		Rpn1	0.467157
Dock8	0.764774		Gusb	0.44982
Pnpla7	0.760985		Stat3	-0.590766
Lrp1	0.757777		Irf8	-0.618246
Lamp2	0.755783		Git2	-0.620856
Cd180	0.754312		Mylip	-0.714753
Pik3cg	0.747953		Ppp1r10	-0.746069
Ptafr	0.74466		Junb	-0.815492
Zdhhc9	0.743076		Zfp36	-0.822496
Kmt2e	0.731942		Aif1	-0.836556
Lmbrd1	0.727368		Ric8a	-0.871726
Cramp1l	0.727013		Slc40a1	-0.904676
Ep300	0.726789		Pfkfb3	-0.913932
Tbc1d16	0.7256		Srsf4	-0.917611
Notch2	0.725103		Lpar5	-0.956972
Lnpep	0.723695		Zfp110	-1.06558
Tpp1	0.715231		Hbp1	-1.12804
Ptprj	0.713715		Jun	-1.2225
Kmt2d	0.710971		Atp5sl	-1.35111
Plekhf2	0.699335		Shmt2	-1.37031
Rreb1	0.698616		Aff1	-1.4786
Cap1	0.696929		Chmp6	-1.63923
Abca9	0.686541		Sall3	-1.64824
Abcd2	0.682066		Hspa1b	-1.73902
Ncstn	0.681962		Arl10	-1.87259
Arhgef1	0.675367		Socs3	-2.04902
Ldlrad4	0.664409		Egr1	-2.09489
Elmo1	0.662425		3110062M04Rik	-2.41433
Slc12a6	0.660294		Gnas	-2.99613
Slc40a1	0.656386		Hk3	-3.25818
Abcg1	0.652711		Il10ra	-3.64147
Rnf145	0.65151		Tbc1d13	-3.84144
Adcy7	0.650679		Rasal3	-3.91867
Fam49b	0.648915		Dennd4b	-4.29819
Ctsd	0.646175		Ncl	-4.36223
Prrc2a	0.64456		Scoc	-5.13943
Huwe1	0.640528		Klf4	-5.24658
Trpm7	0.638419		Dalrd3	-6.12799
Ankrd52	0.637153		Clec4a4	-6.43269
Cep170	0.636084		Yipf2	-6.64462
Slc6a6	0.63533		Mms19	-6.68106
Havcr2	0.63492		Atp5c1	-6.76364
Tmem30a	0.632002		Acvr2b	-7.08142
Rprd2	0.629761		Tsc22d2	-7.09271
Cx3cr1	0.626331		Polr2i	-7.19394
Dhrs3	0.620503		Smim1	-7.27322
Hivep3	0.620328		Tmco6	-7.28659
P2rx7	0.61268		Plpp5	-7.32673
Gns	0.612035		Ccdc28b	-7.88949
Lamp1	0.609697		Mob3c	-8.02317
Cd300a	0.608442		Gm32899	-8.03047
Slc9a9	0.607893		Pex16	-8.12333
Ifnar2	0.601768		Dgkz	-8.22287
Tlr7	0.593322		Lin9	-8.44825
Tram1	0.590728		Mapk1ip1	-8.5675
Zmiz1	0.590252		Arhgap9	-8.68163
Srcap	0.588066		Bola2	-8.83867
Chd9	0.584203		Knstrn	-9.01576
Tns3	0.576856		Gm5086	-9.06886
Jun	0.572379		Tigd2	-9.08483
Scarb2	0.572033		Fastk	-9.33185
Sbno1	0.569165		Slc52a2	-9.38455
Tmem170b	0.560405		Gemin7	-10.134
Flcn	0.53653		Higd2a	-10.5234
Adrb2	0.534491		Trex1	-10.866
Sppl2a	0.527956		Tifab	-10.9787
Itpr2	0.523779		Stub1	-11.1752
Ubash3b	0.523737
Herc2	0.519549
Gab2	0.519453
Adam10	0.497882
Sort1	0.491529
Mgat4a	0.419803
Dync1h1	0.399799
Sparc	0.367236
Pfn1	-0.358661
Rps26	-0.415403
Rps16	-0.428558
Cox8a	-0.429394
Cox6a1	-0.436161
Gnb1	-0.469594
Sumo3	-0.489842
Morf4l2	-0.490154
Srp14	-0.503826
Ndufs7	-0.512228
Cox4i1	-0.513159
Rps8	-0.517133
Tkt	-0.520394
Ndufb9	-0.526305
Kpnb1	-0.549423
Oaz1-ps	-0.551585
Tuba1b	-0.559429
Pdhb	-0.573893
Serbp1	-0.603613
Hprt	-0.604421
Npm1	-0.60576
Cox7a2	-0.607337
Dctpp1	-0.613959
Hnrnpm	-0.616892
Nhp2l1	-0.617816
Dbi	-0.621236
Eif4g2	-0.631794
Fam96a	-0.633034
Tardbp	-0.634772
Nap1l4	-0.635374
Sdhd	-0.635968
Psma6	-0.638184
Hsp90ab1	-0.640873
Rcn2	-0.643801
Eif5a	-0.646003
Gstp1	-0.646985
Rnps1	-0.649967
Tomm7	-0.664518
Nedd8	-0.665365
Psmd13	-0.667462
Naa50	-0.671995
Psmc1	-0.674914
Banf1	-0.680001
Lamtor2	-0.687052
Ndufa6	-0.695336
Txn2	-0.696795
Psmb5	-0.701209
Eif2s2	-0.702302
Cisd1	-0.703723
Tspo	-0.707466
Aarsd1	-0.710675
Ran	-0.714434
Copz1	-0.714882
Hint1	-0.719263
Sod1	-0.727411
Etf1	-0.729236
Agpat5	-0.733075
Nudc	-0.733705
Ndufa8	-0.736474
Nxt1	-0.736659
Nop10	-0.73891
Actb	-0.741535
Ldha	-0.745823
Bccip	-0.760928
Rpl36al	-0.7619
Nhp2	-0.76279
Cdca7	-0.776106
Cox5a	-0.776513
Psmc5	-0.780532
Lsm6	-0.782874
Ndufb10	-0.784895
Chchd2	-0.79493
Mrpl28	-0.795141
Hspa9	-0.80065
Arl6ip4	-0.805573
Ivd	-0.807918
Vamp8	-0.809073
Etfb	-0.810752
Ranbp1	-0.812616
Mrpl33	-0.81503
Nap1l1	-0.820113
Fis1	-0.823439
Ak6	-0.825917
Ndufb6	-0.827824
Park7	-0.833404
Uqcrb	-0.834552
Denr	-0.835863
Ssrp1	-0.835906
Hspa1b	-0.835991
Hspa1a	-0.838664
Pgls	-0.839923
Cstb	-0.840435
Ndufa1	-0.845721
Cct6a	-0.851756
Fam162a	-0.861516
Mcts1	-0.86626
2010111I01Rik	-0.874196
Ch25h	-0.87772
Mrpl13	-0.880984
Lig1	-0.881835
Rnaseh2a	-0.8832
Ndufa5	-0.886568
Gnl3	-0.889668
2010107E04Rik	-0.890688
Slc39a14	-0.894556
Rpa2	-0.895977
Ppil1	-0.897276
Uqcrq	-0.899568
Uqcr10	-0.917646
Capns1	-0.92388
Txn1	-0.926651
Eif3b	-0.928327
Dpcd	-0.936529
Atp5e	-0.948652
Rplp2	-0.95137
Zwint	-0.95386
Stam	-0.955906
Nasp	-0.963994
Nme1	-0.984675
Atp5d	-0.991661
Dpy30	-1.00086
Ndufb2	-1.01147
Rbm8a	-1.02139
Ccl12	-1.03687
Rab7b	-1.04868
Snrpe	-1.05638
Prps1	-1.08692
Gins1	-1.0978
Decr1	-1.11275
Snrpd1	-1.12043
Gmnn	-1.13322
Hnrnpab	-1.14143
Eny2	-1.15465
Sepw1	-1.15568
Nptn	-1.18465
Cbx3	-1.19104
Mt1	-1.19247
Ppil3	-1.20613
Ndufv3	-1.20816
Msr1	-1.21411
Polr2l	-1.25068
Atp5h	-1.26418
Mrpl12	-1.27416
Polr1e	-1.29134
Ost4	-1.35965
1810037I17Rik	-1.3676
Snhg20	-1.41637
Spp1	-1.42844
Mrps28	-1.45058
Mrpl20	-1.52679
Bad	-1.53063
2010320M18Rik	-1.56446
Rps28	-1.59865
Rnf8	-1.6387
Ndufa11	-1.79498
Tmem208	-2.69848
Gm34836	-3.50409
Cd72	-4.07312
Dynll1	-5.41735
Fcgr2b	-6.41894
Hgs	-8.66726
Atp5k	-9.04434
Psma2	-9.1324
Cdk1	-9.79367
Rasa4	-22.1153
Tceb2	-22.2154
Ptbp1	-24.0331
Apex1	-24.967
