# Supplementary material for: Vγ1 and Vγ4 gamma-delta T cells play opposing roles in the immunopathology of traumatic brain injury in males
Source: Nat Commun. 2023 Jul 18;14:4286. doi: 10.1038/s41467-023-39857-9 (PMC10354011; doi:10.1038/s41467-023-39857-9)
Supplement: Supplementary file 10 — Source Data [file 41467_2023_39857_MOESM10_ESM.xlsx]

## Sheet: Fig-1
Fig. 1b (left)
	WT-TBI	TCRδ-/- TBI
	2.46	2.23
	3.11	2.37
	2.95	1.7
	2.22	1.66
	3.8	1.84
	2.8	2.03
Fig. 1b (right)
	WT-TBI	TCRδ-/- TBI
	79.227	77.604
	79.439	78.082
	80.711	76.882
	78.378	75.943
	78.673	76.961
	79.535	77.778
Fig. 1c
	WT-Sham	WT-TBI	TCRδ-/- Sham	TCRδ-/- TBI
	135	65	142.5	112.5
	145	80	172.5	135
	140	82.5	180	92.5
	147.5	100	145	105
	152.5	65	165	130
		70		102.5
		95		125
		102.5		137.5
		82.5		105
		90		117.5
Fig. 1d
	WT-Sham	WT-TBI	TCRδ-/- Sham	TCRδ-/- TBI
	13.78	10.6867	26.0867	20.2933
	23.3133	12.4466	20.0133	12.6333
	18.84	10.5	22.02	14.7934
	18.7666	10.3267	21.6667	16.6733
	21.36	8.33333	20.9933	15.7933
		7.63331		16.0133
		14.8467		12.5666
		5.58		10.1333
		7.98667		14.4733
		7.4		18.8
Fig. 1f
	WT-Sham	WT-TBI	TCRδ-/- Sham	TCRδ-/- TBI
	4.56468	4.36358	5.86532	7.69735
	4.55329	5.26553	4.71472	6.02655
	4.98034	4.99289	5.43591	7.2537
	5.08179	5.07245	5.59903	5.95829
	4.45791	4.43003	5.49048	5.8968
		5.24991		6.01527
		5.43178		5.46768
		4.61476		5.75709
		4.40635		5.74758
		4.82629		6.8023
Fig. 1g
	WT-Sham	WT-TBI	TCRδ-/- Sham	TCRδ-/- TBI
	2693.41	3102.64	3711.89	3761.87
	2660.3	3120.62	2710.54	3434.15
	2875.78	3187.09	3258.07	3781.6
	3064.74	2750.39	2981.92	3040.79
	2696.47	3099.6	3131.24	3059.4
		2854.35		3845.92
		3074.69		3447.35
		2616.01		3339.37
		2656.85		3495.15
		2880.63		3140.49
Fig. 1h
	WT-Sham	WT-TBI	TCRδ-/- Sham	TCRδ-/- TBI
	13.7467	8.83333	25.3866	12.06
	23.14	10.4267	19.76	7.94001
	18.7534	7.12667	22	10.24
	18.7666	8.48667	21.3267	13.7734
	21.1733	5.88	27.96	13.2333
		6.51335		11.3333
		10.9733		9.67999
		5.68		15.92
		5.93333		12.12
		4.68666		9.85335
Fig. 1i
	2	3	4	5
WT-Sham	47.7733	12.92	18.2267	3.08
	63.5467	30.08	13.7867	24.2933
	87.2	34.16	22.44	17.04
	25.3467	29.1867	23.88	15.4933
	45.8533	20.5867	20.8133	12.3733
WT-TBI	41.3733	38.36	50.92	24.4533
	71.3333	52.6267	36.7733	36.4667
	57.9333	62.08	48.1733	43.4
	55.24	24.6667	32.2133	42.3867
	71.5733	58.2933	40.44	21.9467
	69.2267	41.96	39.5867	48.3067
	47.12	23.5867	37.2133	42.1067
	76.52	59.3067	52.6133	41.16
	58.88	65.3467	31.12	36.7867
	90	69.08	42.4133	28.4667
TCRδ-/- Sham	63.4533	29.62	28.6933	4.34667
	61.8	48.54	29.4533	9.42667
	39.52	18.62	8.62667	13.9467
	65.88	9.5	7.93333	18.64
	68.76	6.94	20.1333	11.4533
TCRδ-/- TBI	52.2267	35.2533	9.57333	11.0267
	81.8533	27.3867	36.08	8.69333
	72.4267	26.2933	20.1067	26.6667
	54.9867	35.6533	27.0933	7.16
	87.7867	35.5867	36.8267	11.9733
	71.04	53.24	25.4267	16.68
	73.04	44.56	36.2267	4.90667
	60.76	60.48	12.96	5.33333
	64.24	30.88	7.52	10.9467
	63.8933	21.3733	36.96	11.92
Fig. 1k
	WT-Sham	WT-TBI	TCRδ-/- Sham	TCRδ-/- TBI
	30.3865	16.1128	25.8552	41.4038
	34.8734	23.5851	24.8778	29.8534
	35.673	25.4509	26.0329	44.7357
	30.3865	24.7446	32.7854	31.5415
	26.1217	21.4127	30.6975	33.6739
		15.2821		34.9622
		17.3701		27.8099
		12.0391		24.5224
		24.167		29.7201
		15.9253		36.1173
Fig. 1l
	WT-Sham	WT-TBI	TCRδ-/- Sham	TCRδ-/- TBI
	9	5	8	7
	10	7	6	8
	9	6	8	8
	10	7	8	6
	10	6	9	7
		4		7
		6		6
		5		10
		6		8
		5		7
Fig. 1m
	WT-Sham	WT-TBI	TCRδ-/- Sham	TCRδ-/- TBI
	17.7575	11.8985	15.9648	16.7421
	14.0204	14.2139	17.0952	16.4937
	16.7763	14.2695	16.9526	15.4521
	15.6035	13.8601	19.5682	14.1998
	19.2981	10.8603	18.4044	15.8684
		13.5445		15.1567
		15.167		14.8328
		12.2638		18.1802
		13.1882		15.4456
		14.9956		14.8054
Fig. 1n
	WT-Sham	WT-TBI	TCRδ-/- Sham	TCRδ-/- TBI
	11	16	16.5	17
	12	15	15	16
	13	14	13	19
	10.5	14	16	17
	12.5	17	14	17
		13		18
		13		18
		15		16
		15		17
		15		18

## Sheet: Fig-2
Fig. 2b
	WT-Sham	WT-TBI	TCRδ-/- Sham	TCRδ-/- TBI
	1.69	6.03	2.56	4.72
	1.39	5.38	1.46	4.14
	1.67	6.11	1.89	4.46
	1.68	5.42		4.34
Fig. 2c
	WT-Sham	WT-TBI	TCRδ-/- Sham	TCRδ-/- TBI
	1.56	3.88	2.02	3.21
	2.23	4.6	2.41	3
	1.64	4.4		2.82
	1.95	3.15		3.09
Fig. 2d (left)
	WT-Sham	WT-TBI	TCRδ-/- Sham	TCRδ-/- TBI
	0.19	1.13	0.16	0.74
	0.4	1.33	0.41	0.32
	0.22	0.82	0.36	0.7
	0.17	0.91	0.17	0.76
Fig. 2d (right)
	WT-Sham	WT-TBI	TCRδ-/- Sham	TCRδ-/- TBI
	0.4	1.9	0.55	1.22
	1.35	2.61	1.68	0.74
	0.58	1.81	1.53	1.56
	0.5	1.32	0.62	1.8
Fig. 2e
	WT-Sham	WT-TBI	TCRδ-/- Sham	TCRδ-/- TBI
	32	42.2	29.2	30.4
	17.6	36.5	23.7	29
	26.8	37.8	26.4	23.3
	28.2	37.8	17.4	30.9
Fig. 2f
	WT-Sham	WT-TBI	TCRδ-/- Sham	TCRδ-/- TBI
	0.16	0.24	0.15	0.122
	0.087	0.22	0.095	0.14
	0.16	0.18	0.16	0.14
	0.11	0.21	0.143	0.17
Fig. 2g
	WT-Sham	WT-TBI	TCRδ-/- Sham	TCRδ-/- TBI
	0.528	0.811	0.122	0.674
	0.477	0.833	0.286	0.707
	0.263	0.874	0.302	0.627
		0.782		0.65
		0.705		0.667
		0.816		0.572
Fig. 2h
	WT-Sham			WT-TBI			TCRδ-/- Sham			TCRδ-/- TBI
10	4	4	3	3	3	4	3	3	4	5	5	4
	5	4	5	4	3	4	4	6	6	6	7	5
15	7	6	7	6	4	5	7	8	7	6	7	6
	8	10	10	7	5	6	8	10	10	8	9	8
20	9	13	11	9	8	7	9	12	10	9	10	9
	11	11	10	7	9	9	10	12	12	9	10	10
25	12	10	13	7	7	9	11	10	14	11	9	10
	12	9	12	6	7	8	11	9	13	10	9	10
30	10	9	12	7	6	8	10	8	11	9	8	9
	10	8	11	6	6	7	9	8	10	8	7	8
35	8	7	10	6	4	7	9	6	9	7	6	7
	8	7	8	5	4	7	9	7	8	6	7	7
40	7	5	8	4	5	5	8	5	8	5	5	6
	6	5	6	3	3	3	7	5	6	5	6	5
45	4	4	5	1	2	3	6	3	7	4	3	5
	3	2	3	1	1	2	5	2	4	4	2	3
50	1	3	3	1	0	0	2	1	3	3	2	1
	1	2	2	0	0	0	1	2	2	3	1	1
55	1	1	1	0	0	0	0	0	1	1	0	0
	0	0	1	0	0	0	0	1	0	0	0	0
60	0	0	0	0	0	0	0	0	0	0	0	0
Fig. 2i
	APP		p-Tau
	WT-TBI	TCRδ-/- TBI	WT-TBI	TCRδ-/- TBI
	32	24	25	19
	42	30	29	23
	30	23	35	14
	38	27	30	17
	35	29	27	21
	44	20	30	24

## Sheet: Fig-3
Fig. 3d
	WT-TBI			TCRδ-/- TBI
Tmem119	5894.53	4941.03	4617.54	8213.69	8225.03	7383.28
Fkbp5	79.0879	72.992	115.743	372.35	374.637	190.948
Lrrc3	971.652	912.67	825.82	1630.96	1604.03	1508.54
Siglech	2537.06	2137.28	2289.59	2909.61	3458.6	2962.31
Il10ra	1349.67	1296.3	1027.28	1481.41	1883.73	1702.47
Ercc2	57.9037	64.3411	48.2852	83.0864	118.211	95.1854
Trem2	2856.08	2737.6	2180.21	4370.11	3979.66	4148.41
Ccl2	374.255	395.238	448.769	127.707	165.495	227.868
Casp1	57.9037	78.9395	71.7178	35.3887	20.0049	40.3817
Tlr4	122.869	96.2413	106.512	43.0818	45.4657	49.0349
Il1a	206.33	168.803	257.481	94.2574	56.0251	93.0112
Cd86	532.792	448.69	539.063	294.483	216.135	347.149
Clec7a	115.101	84.3463	138.465	26.1568	16.3676	39.2279
Mef2c	569.071	481.222	514.86	340.934	429.837	383.62
Hmgb1	82.7207	68.5817	76.978	38.8836	25.6124	28.7713
Prdx1	428.628	578.529	808.778	332.346	260.064	417.085
Fig. 3l
	WT-TBI			TCRδ-/- TBI
Hspa1a	2208.05	2651.89	2445.73	153.765	247.878	209.34
Tram1	392.759	410.279	395.244	223.675	205.399	256.424
Rnf187	523.401	711.883	508.237	133.439	100.332	123.457
Stip1	48.1121	11.6226	55.0375	0	0	0
Atf3	160.374	233.42	236.489	581.477	456.41	493.828
Nfkbia	1096.37	1072.18	922.738	2435.49	1880.73	2405.62
Dusp1	2279.49	1520.62	1015.61	3555.14	3332.58	4896.23
Egr1	4156.59	4338.13	3756.31	7531.81	6840.26	8015.75
Fkbp5	203.705	123.006	138.454	282.785	371.817	382.895

## Sheet: Fig-4
Fig. 4b
	Sham	TBI-PBS	TBI-aVγ1	TBI-aVγ4	TBI-aTCRγδ
	1.81	4.96	7.01	4.06	3.94
	2.04	4.95	7.35	4.38	3.33
	2.11	4.87	8.21	3.78	3.59
	2.16	5.05	8.01	4.34	4.14
Fig. 4c
	Sham	TBI-PBS	TBI-aVγ1	TBI-aVγ4	TBI-aTCRγδ
	1.75	3.98	4.84	2.87	3.05
	1.51	4.23	5.48	2.56	2.42
	1.75	3.28	6.27	3.03	3.22
	1.95	3.37	4.96	1.9	2.34
Fig. 4d (left)
	Sham	TBI-PBS	TBI-aVγ1	TBI-aVγ4	TBI-aTCRγδ
	0.081	1.47	1.2	0.99	1.61
	0.12	1.44	1.29	1.13	1.29
	0.33	1.38	1.2	1.02	1.46
	0.16	1.66	1.2	0.86	1.2
Fig. 4d (right)
	Sham	TBI-PBS	TBI-aVγ1	TBI-aVγ4	TBI-aTCRγδ
	0.39	3.39	3.52	2.37	3.58
	0.44	3.05	3.62	1.97	3.43
	0.98	2.54	3.19	1.66	2.34
	0.49	2.58	2.39	2.33	2.48
Fig. 4e
	Sham	TBI-PBS	TBI-aVγ1	TBI-aVγ4	TBI-aTCRγδ
	21.5	28.3	27.6	21.8	25.9
	20.1	26.5	26.1	19.8	24.2
	25	27.9	31.5	20.7	22.8
		32	27.3	18.7	26.5
Fig. 4f
	Sham	TBI-PBS	TBI-aVγ1	TBI-aVγ4	TBI-aTCRγδ
	0.073	0.29	0.21	0.18	0.28
	0.087	0.3	0.27	0.22	0.28
	0.076	0.35	0.32	0.25	0.25
	0.083	0.29	0.26	0.21	0.22
Fig. 4h
Fig. 4h (HMGB1)
	Sham	TBI-PBS	TBI-aVγ1	TBI-aVγ4	TBI-aTCRγδ
	0.5591	1.2341	1.2869	0.9724	0.9112
	0.358	1.2932	1.0048	0.9193	0.7667
	0.6282	1.927	0.9286	1.1711	0.8237
Fig. 4h (Occludin)
	Sham	TBI-PBS	TBI-aVγ1	TBI-aVγ4	TBI-aTCRγδ
	1.4624	0.1288	0.7798	1.1202	0.8495
	0.7872	0.4789	0.7789	1.5577	0.9159
	1.5383	0.2676	0.7271	1.077	0.4602
Fig. 4h (ZO-1)
	Sham	TBI-PBS	TBI-aVγ1	TBI-aVγ4	TBI-aTCRγδ
	0.0555	0.0101	0.0188	0.0694	0.0217
	0.0603	0.0256	0.0209	0.0447	0.0195
	0.0788	0.018	0.0283	0.0411	0.0207
Fig. 4h (Occludin BDP)
	Sham	TBI-PBS	TBI-aVγ1	TBI-aVγ4	TBI-aTCRγδ
	0.17282	0.51178	0.38395	0.30391	0.18697
	0.06569	0.60838	0.22707	0.13914	0.18053
	0.10855	0.38673	0.32503	0.31521	0.13329
Fig. 4i
	Sham	TBI-PBS	TBI-aVγ1	TBI-aVγ4	TBI-aTCRγδ
	155	95	115	125	100
	160	107.5	120	150	125
	135	115	130	152.5	110
	140	120	95	125	122.5
	150	125	102.5	132.5	137.5
		127.5	100	125	105
		95	105	135	122.5
		110	130	140	140
Fig. 4j
	Sham	TBI-PBS	TBI-aVγ1	TBI-aVγ4	TBI-aTCRγδ
	2264.95	3810.99	3554.6	4512.23	4620.09
	2992.25	4579.22	4540.3	5447.05	4541.81
	2191.36	3843.01	3813.27	5151.86	5033.89
	2475.66	3731.32	4161.73	4424	4548.69
	2077.13	3661.06	4624.09	5032.38	3998.92
		5124.93	3858.02	6380.41	5138.59
		4841.47	4373.81	4698.93	4663.67
		4385.35	4557.59	4994.32	5002.86
Fig. 4k
	Sham	TBI-PBS	TBI-aVγ1	TBI-aVγ4	TBI-aTCRγδ
	9.23333	4.47333	3.38	4.35334	4.49333
	11.4333	4.04	2.96666	5.74	5.49334
	8.51333	2.14667	2.36666	5.98667	3.18
	11.3467	3.72	3.30667	4.6	4.6
	8.80667	1.68667	2.79333	4.86667	3.4
		4.46666	3.09334	4.16	2.55333
		2.96	3.24667	4.10667	2.64667
		3.30667	6.08	8.94	3.04666
Fig. 4l
	2	3	4	5
Sham	75.34	15.9333	17.76	10.5067
	60.38	27.5067	14.3467	13.6133
	52.24	16.9467	12.0267	11.9067
	66.48	18.7733	16.2267	11.12
	50.7	34.88	13.1067	9.54667
TBI-PBS	71.6	55.9333	46.04	46.16
	72.2267	49.6667	44.1333	47.8667
	90	67.79	46.2667	43.96
	77.6	62.0933	23.7467	34.4533
	90	45.1867	43.7333	28.48
	90	34.4933	32.7467	48.1467
	73.68	49.8933	30.28	28.96
	84.0267	45.3333		43.4267
TBI-aVγ1	74.4933	69.99	63.2533	46.7333
	73.6667	63.36	46.1467	45.88
	84.28	68.82	43.2267	39.5733
	90	66.8267	66	44.56
	90	66.6533	42.4533	48.44
	90	69.16	43.8	45.4
	70.7067	65.5733	44.08	37.3333
	90	70	35.32	67.46
TBI-aVγ4	74.1467	34.24	19.0667	30.2267
	65.3333	40.68	41.6533	33.1
	74.4133	45.84	42.36	26.2267
	64.0133	26.7867	34.6533	24.5733
	90	25.56	21.84	15.28
	90	24.0667	43.64	19.9467
	90	31.6667	19.8	31.7467
	75.4667	55.6533	51.48	16.96
TBI-aTCRγδ	68.04	42.0533	39.1867	51.0133
	73.7733	68.88	27.3467	10.92
	90	45.6267	44.56	51.2267
	77.24	69.17	46.2	22.8267
	60.92	68.789	25.5867	23.5733
	76.56	45.5867	19.56	39.2667
	90	44.24	22.8933	14.24
	56.3467	66.6667	46.1333	49.4
Fig. 4m
	Sham	TBI-PBS	TBI-aVγ1	TBI-aVγ4	TBI-aTCRγδ
	41.1059	12.0586	12.7915	14.2572	12.9913
	38.441	23.3178	14.99	11.1925	16.9221
	38.974	21.0526	19.054	26.8488	19.7868
	37.7748	20.3864	11.5256	3.26449	8.46103
	33.7109	27.8614	7.86143	11.2592	18.1213
		12.1919	1.53231	29.1139	10.5929
		24.7169	7.59494	9.12725	14.3238
		18.9873	4.86342	25.7162	14.8568
Fig. 4n
	Sham	TBI-PBS	TBI-aVγ1	TBI-aVγ4	TBI-aTCRγδ
	7	4	1	5	3
	6	2	3	1	3
	7	3	1	2	1
	8	2	1	4	4
	6	4	2	3	4
		4	2	8	4
		5	0	4	2
		5	1	6	3
Fig. 4p
	TBI-PBS			TBI-aVγ1			TBI-aVγ4			TBI-aTCRγδ
Il1b	21.3647	18.8509	12.9104	88.9946	41.6259	52.0158	44.4665	39.6442	22.8061	32.5819	26.9973	25.2676
Cd36	38.7235	42.7287	47.7683	114.904	91.7181	116.453	56.2638	45.8111	50.3635	54.8748	42.9502	41.1768
Cd74	204.674	339.225	583.714	1544.17	1184.99	883.152	228.332	277.718	355.435	573.492	279.189	851.648
Ccr1	56.0823	55.296	49.0594	108.145	92.4237	104.808	69.876	77.5265	57.0153	64.3064	47.8588	63.6368
Cfp	22.7	18.8509	34.858	156.585	81.8408	79.1882	48.0965	37.8823	37.0599	53.16	28.2244	53.3426
H2-Eb1	90.7999	87.9709	139.432	992.459	412.026	482.893	192.386	207.912	186.25	284.663	146.031	347.195
Hspa1a	1623.72	2166.6	1251.01	1799.04	1622.71	1440.91	678.795	318.916	1137.45	395.27	213.524	586.769
Hspa1b	831.887	1180.07	635.19	846.012	769.727	713.47	294.931	151.529	546.397	197.207	94.4905	289.173
Ifitm1	52.0764	33.9316	41.3132	403.292	184.142	197.97	98.0079	81.9314	53.2143	107.177	57.676	88.9044
Chchd5	0	0	0	60.8318	54.3254	62.1084	0	0	0	0	0	0
Tgfb1	42.047	67.8632	56.2154	18.0242	21.8712	25.6197	13.6122	34.3583	39.9107	30.8671	52.7674	53.3426

## Sheet: Fig-5
Fig. 5b
	Sham	PBS	WT-Vγ1	WT-Vγ4
	3.82	4.81	4.21	7.39
	3.12	4.98	4.7	11.8
	3.85	7.66	5.44	9.72
	2.19	7.87		11.6
Fig. 5c
	Sham	PBS	WT-Vγ1	WT-Vγ4
	0.47	4.02	2.31	4.79
	0.62	3.4	2.78	3.51
	0.64	3.65	1.55	2.25
	0.55	4.17	1.5	2.64
Fig. 5d (left)
	Sham	PBS	WT-Vγ1	WT-Vγ4
	0.055	2.32	0.4	1.54
	0.044	1.41	1.8	1.55
	0.024	1.79	1.64	1.8
	0.025	1.06	1.79	1.02
Fig. 5d (right)
	Sham	PBS	WT-Vγ1	WT-Vγ4
	0.69	5.41	6.32	5.91
	2	4.96	3.3	8.52
	1.19	6.74	4.42	18.6
	1.34	4.82	3.79	17.5
Fig. 5e
	Sham	PBS	WT-Vγ1	WT-Vγ4
	15	11.3	8.05	19.4
	17.1	13.3	8.06	24.6
	18.6	14.9	9.64	29.7
	18.6	20.3	6.6	22.8
Fig. 5f
	Sham	PBS	WT-Vγ1	WT-Vγ4
	0.029	0.28	0.17	0.61
	0.024	0.38	0.16	0.5
	0.025	0.21	0.29	0.57
	0	0.21	0.41
Fig. 5h
Fig. 5h (HMGB1)
	Sham	PBS	WT-Vγ1	WT-Vγ4
	0.6329	1.8616	1.3796	1.702
	0.6655	2.2902	1.2814	2.1413
	0.826	2.2669	1.426	1.5828
Fig. 5h (Occludin)
	Sham	PBS	WT-Vγ1	WT-Vγ4
	1.2596	0.3384	0.6756	0.4034
	1.4783	0.273	0.7465	0.519
	1.1451	0.2574	0.6398	0.2465
Fig. 5h (ZO-1)
	Sham	PBS	WT-Vγ1	WT-Vγ4
	0.1193	0.0115	0.0398	0.0347
	0.0892	0.0391	0.0741	0.0444
	0.0817	0.0337	0.0413	0.0404
Fig. 5h (Occludin BDP)
	Sham	PBS	WT-Vγ1	WT-Vγ4
	0.4478	0.7109	0.4384	0.7254
	0.297	0.8412	0.3262	0.8288
	0.5628	0.9777	0.5058	0.581
Fig. 5i
	PBS	WT-Vγ1	WT-Vγ4
	115	140	131.667
	141.667	136.667	135
	132.5	176.667	151.667
	103.333	145.667	127.5
	133.333	170	140
	151.667	158.333	146.667
Fig. 5j
	PBS	WT-Vγ1	WT-Vγ4
	3352.36	3632.7	3054.91
	3832.73	3978.54	2963.3
	3781.25	3217.27	3249.69
	3460.49	3194.73	3548.1
	3426.08	2945.86	3445.55
	3398.31	2977.7	3053.98
Fig. 5k
	PBS	WT-Vγ1	WT-Vγ4
	5.16445	6.32445	3.79555
	4.46222	5.38667	3.74667
	4.51111	5.7511	4.77333
	4.2	4.54	5.69333
	2.86222	5.26668	2.44889
	1.88889	6.44	3.36889
Fig. 5l
	2	3	4	5
PBS	90	83.58	46.98	52.94
	69.8	80.52	56.74	61.46
	78.86	68.1	38.3	57.64
	58.14	87.4	37.66	31.62
	78.48	90	67.78	53.78
	90	62.98	90	33.82
WT-Vγ1	67.44	42.3	28.42	16.36
	63.02	84.52	41.36	16.5
	67.74	54.74	49.4	42.6
	60.14	10.72	48.22	18.88
	90	51.12	8.02	45
	90	46.52	50.84	18.74
WT-Vγ4	61.32	48.92	52.48	46.6
	76.84	53.22	69.92	64.66
	90	64.92	48.5	42.58
	59.8	90	58.02	63.24
	90	70.04	25.22	51.88
	90	55.22	72.48	65.68
Fig. 5m
	PBS	WT-Vγ1	WT-Vγ4
	10.1932	20.2532	15.7229
	18.1213	19.4537	17.1219
	17.7881	30.1799	18.9873
	19.5203	18.9207	13.7908
	11.3258	26.8488	20.8528
	9.39374	22.5183	12.2585
Fig. 5n
	PBS	WT-Vγ1	WT-Vγ4
	4	5	4
	3	6	4
	4	7	4
	5	8	3
	3	5	5
	4	5	2
Fig. 5p
	PBS			WT-Vγ1			WT-Vγ4
Hspa8	2959.08	2635.49	3011.11	2059.18	2196.58	2360.96	3167.48	3097.21	2818.05
Hsph1	121.741	134.688	119.048	97.8258	114.382	95.7955	170.341	168.712	162.167
Ran	1334.16	1291.95	1361.92	876.831	1006.07	1091.37	1187.76	1126.99	1148.5
Mapk14	376.878	274.71	286.862	136.083	79.6355	133.312	170.994	208.837	221.783
Siglech	1015.76	1134.93	868.879	2351.73	1707.37	1443.12	1048.04	1062.33	790.287
Fcrls	9732.56	11101.1	10449.2	10987.6	10743.3	10413.2	9812.82	8333.13	7970.39
Itgb5	1634.65	1757.62	1807.19	1798.63	1683.52	2047.72	1480.23	1311.35	1413.31
Adgrg1	665.211	874.079	927.225	1212.84	1252.95	1401.41	1154.17	1012.23	978.802
Itgam	1148.68	1529.33	1544.05	2074.68	1857.88	1847.06	1699.1	1446.52	1579.78
Entpd1	1035.41	1206.22	1208.07	1490.61	1379.75	1413.54	1239.77	1028.17	1036.49
Cmtm6	1313.2	1373.24	1331.65	1759.25	1401.45	1594.46	1256.55	1120.31	1118.21

## Sheet: Fig-6
Fig. 6b
	PBS	WT-Vγ1 Total	WT-Vγ1 LAPlo
	9.08	7.48	9.34
	13.6	5.99	9.88
	10.5	8.29	10.35
	10.3	8.72	10.7
Fig. 6c
	PBS	WT-Vγ1 Total	WT-Vγ1 LAPlo
	2.5	2.48	2.98
	2.82	2.57	3.63
	2.96	2.41	3.19
	2.55	1.84	3.53
Fig. 6d (left)
	PBS	WT-Vγ1 Total	WT-Vγ1 LAPlo
	6.5	4.46	10.2
	7.46	5.06	9.21
	8.14	6.04	8.25
	6.9	5.89	10.8
Fig. 6d (right)
	PBS	WT-Vγ1 Total	WT-Vγ1 LAPlo
	25.8	23	36.4
	26.6	18	36.1
	25.8	15.1	35.5
	32.7	20.7	41.7
Fig. 6e
	PBS	WT-Vγ1 Total	WT-Vγ1 LAPlo
	37.2	23	28.7
	38.7	42.1	29.9
	27	34.1	34.6
	17	41.3	26.6
Fig. 6f
	PBS	WT-Vγ1 Total	WT-Vγ1 LAPlo
	0.96	0.6	0.99
	0.93	0.63	1.03
	1.43	0.71	1.03
	2.16	0.68	0.98
Fig. 6i
	WT-Vγ1 Total			WT-Vγ1 LAPlo
Clec7a	71.3338	75.4947	41.8832	101.606	131.725	132.997
Il1a	103.676	91.9414	113.701	348.435	282.409	227.483
Il16	140.582	151.953	102.758	242.342	252.613	324.365
Cd86	248.375	324.968	240.162	554.818	544.942	481.493
Hspa1b	125.791	108.985	95.5843	580.232	538.436	379.567
Lag3	469.199	370.341	408.512	691.459	643.932	674.572
Fam49b	534.957	643.142	749.58	307.467	383.689	226.952
Socs4	42.3336	53.5366	70.7062	16.9411	17.5017	14.9933
Irf2bpl	283.03	282.979	273.659	148.234	128.689	111.266
Fig. 6m
	Vγ1 + isotype			Vγ1 + anti-TGF-β
Ccl5	0	0	0	383.278	406.329	367
Cx3cr1	7.67296	0	3.17785	246.2	149.264	230.628
Nfkb2	0	0	0	109.544	68.5763	42.0335
Tnfrsf26	0	0	0	137.078	252.327	88.2403

## Sheet: Fig-7
Fig. 7b
	WT-Vγ4	IFNγ-/- Vγ4	IL17af-/- Vγ4
	1.8	1	1.3
	1.14	1.58	1.09
	1.41	0.73	1.08
	1.73	1.11	1.74
Fig. 7c
	WT-Vγ4	IFNγ-/- Vγ4	IL17af-/- Vγ4
	2.09	0.74	1.3
	2.53	1.06	0.9
	3.44	0.65	1.07
	1.22	0.55	1.74
Fig. 7d (left)
	WT-Vγ4	IFNγ-/- Vγ4	IL17af-/- Vγ4
	4.55	1.69	2.39
	2.63	1.53	3.41
	4.64	2.03	2.97
	3.36	1.35	3.19
Fig. 7d (right)
	WT-Vγ4	IFNγ-/- Vγ4	IL17af-/- Vγ4
	42	2.83	5.9
	7.3	2.54	6.07
	8.03	4.95	8.41
	29.39	6.21	7.43
Fig. 7e
	WT-Vγ4	IFNγ-/- Vγ4	IL17af-/- Vγ4
	28.9	27.1	18.9
	19.7	20	22.7
	24.2	24.5	22.6
	19.6	18.5	26.6
Fig. 7f
	WT-Vγ4	IFNγ-/- Vγ4	IL17af-/- Vγ4
	0.34	0.19	0.23
	0.27	0.13	0.33
	0.25	0.09	0.19
	0.23	0.17	0.16
Fig. 7i
	WT-Vγ4			IFNγ-/- Vγ4			IL17af-/- Vγ4
Sod1	911.442	923.748	918.22	707.016	693.592	612.405	548.934	491.644	628.675
Cd72	64.5128	53.2522	171.167	48.6222	116.745	34.8739	7.11182	8.87247	0
Spp1	2245.11	1294.13	892.166	1033.6	1368.14	604.063	600.776	506.583	540.749
Ccl12	1136.21	1180.92	1199.51	691.925	455.265	539.182	524.558	574.681	616.07
Cstb	250.174	345.634	389.597	270.884	294.344	208.256	181.353	156.208	212.709
Bad	75.5105	62.2062	82.9467	47.0123	64.3901	43.1029	25.014	24.1053	27.4296
Hspa1a	1209.83	1250.87	1341.77	982.427	1464.59	1492.97	710.786	770.352	641.28
Cx3cr1	7000.69	7449.65	5470.52	9512.64	7175.27	10798.9	11216.6	11108.9	9000.28
Lrp1	1584.44	1671.59	1304.58	1784.52	1940.22	2145.32	2514.57	2641.56	2566.7
Fig. 7l
	Scramble	CD11b-shIFNγR1
	0.23	0.47
	0.24	0.6
	0.4	0.6
	0.3	0.46
Fig. 7m
	Scramble	CD11b-shIFNγR1
	291.109	143.954
	240.777	96.5678
	301.567	137.691
	213.104	142.311
Fig. 7o
	Scramble		CD11b-shIFNγR1
Irf8	1740.96	2047.76	1303.65	1165.45
Stat3	701.093	729.905	496.682	453.335
Junb	5939.58	5288.07	3156.66	3222.39
Egr1	2310.84	2291.93	663.822	412.84
Siglech	924.748	674.652	1597.73	1475.08
Csf1r	7952.11	7163.81	12599.5	13911
Fig. 7s
	Vγ4 + isotype			Vγ4 + anti-IL-17a
Casp2	17.9135	27.404	24.7329	0	0	0
Traf1	330.132	297.145	349.499	1.09106	0	0
Cd69	140.388	144.389	291.063	2.4769	0	0
Il12rb2	57.7855	50.8116	21.9848	0	0	0

## Sheet: Fig-S1
Fig. S1a (rotarod)
	WT-Sham	WT-TBI	TCRδ-/- Sham	TCRδ-/- TBI
	217	222.5	291	230.5
	194.25	185.5	235	189.25
	274.25	234.5	187	196.25
	190	214.5	248.75	253.25
	243.5	211.25	263.75	229.5
	252.25	263	177.5	226.75
	233	202	194	198.5
	190.5	246.5	258.5	224
		263.5		234.5
		284.5		179.75
		195.75
		181.75
Fig. S1a (open field)
	WT-Sham	WT-TBI	TCRδ-/- Sham	TCRδ-/- TBI
	6.85747	7.6441	5.56864	2.18213
	3.90649	2.62211	1.60437	3.97316
	12.8394	3.12875	3.44874	5.61753
	5.11088	5.73308	2.30212	5.2531
	4.96422	4.90645	3.26208	2.31101
	7.40412	4.13759	4.49313	1.23106
	5.72419	2.83099	5.12866	0.82663
	8.32852	4.93311	5.062	1.58215
		2.61322		4.80868
		2.35101		2.11991
		3.56873
		9.94178
Fig. S1a (Morris water maze)
	2	3	4	5
WT-Sham	35.88	14.48	37.68	20.6
	46.0933	35.6933	47.4267	15
	40.7467	11.0267	7.50667	49
	62.9333	85.8267	35.8	9.64
	22.44	5.49333	8.90667	14.6
	35.7867	6.36	12.3067	9.81333
	34.56	8.58667	10.7067	12.3733
	26.72	41.88	53.2267	22.6133
WT-TBI	66.48	54.7733	37.6533	24.8933
	48.96	28.4267	38.8133	53.52
	41.72	37.1733	15.08	70.1333
	90	64.92	54.16	57.5467
	88.16	30.5067	36.8533	19.4267
	66.4667	33.9733	19.3867	5.69333
	21.4133	19.96	15.72	30.0933
	56.2	60.5733	29.7733	30.9067
	49.8133	54.4667	16.84	10.5333
	61.2533	61.6933	63.9467	45.9733
	67.36	48.0267	37.32	13.4
	58.0933	26.8533	15.7867	23.9467
TCRδ-/- Sham	62.2667	30.4933	39.7867	20.2
	34.3467	6.04	11.7867	11.68
	50.8	11.6	17.7867	39.96
	62.4133	90	61.1467	35.9067
	44.4667	51.1467	28.4533	21.76
	17.2133	21.12	25.2933	14.64
	54.24	10.36	26.7467	27.76
	33.6533	72.5467	21.1467	29.2133
TCRδ-/- TBI	41.8933	49.96	50.4533	24.3333
	39	34.48	39.3733	12.4267
	90	69.2	62.72	27.9333
	54.9333	38.08	41.8267	32.5467
	78.0933	52.9467	9.74667	13.08
	27.9067	55.5067	28.7467	6.89333
	49.5467	25.3067	58.8667	36.8533
	73.76	19.4667	54.8	11.9333
	43.2667	45.8533	14.84	34.56
	76.2533	45.6	65.1733	12.8533
Fig. S1a (probe trial)
	WT-Sham	WT-TBI	TCRδ-/- Sham	TCRδ-/- TBI
	30.1799	36.509	49.8334	49.3005
	28.048	31.3791	58.3611	33.3111
	58.9607	24.1173	30.1133	31.8454
	31.7788	29.3138	24.5836	39.7069
	41.8388	30.3797	48.3011	40.8394
	29.98	40.9061	61.026	45.503
	56.6289	46.569	33.3777	20.1865
	45.3031	52.6982	22.5183	35.2432
		34.5103		35.9094
		42.8381		52.6316
		26.1159
		48.5676

## Sheet: Fig-S2
Fig. S2a
	WT-TBI	TCRδ-/- TBI
	2.34	1.28
	1.7	1.6
	2.18	1.05
	1.98	1.57
Fig. S2c
	WT-Sham	WT-TBI	TCRδ-/- Sham	TCRδ-/- TBI			WT-Sham	WT-TBI	TCRδ-/- Sham	TCRδ-/- TBI			WT-Sham	WT-TBI	TCRδ-/- Sham	TCRδ-/- TBI
Tgfb1	0.900634	3.54303	0.989956	4.2919		Gata3	0.14152	0.289803	0.135099	0.379063		Foxp3	0.013569	0.023661	0.00983	0.023663
	0.871529	3.36312	0.688317	3.86617			0.156199	0.268473	0.25323	0.289337			0.008749	0.013777	0.010835	0.021034
	0.788669	4.85943	1.08578	4.92043			0.150535	0.247699	0.129715	0.285463			0.007728	0.014593	0.009647	0.025315
	0.573535	4.98132	1.2058	2.77047			0.154505	0.277724	0.12086	0.240879			0.004624	0.016974	0.012805	0.017387
	0.816884	3.5278	1.19279	3.88598			0.122425	0.261693	0.271621	0.364144			0.011154	0.011675	0.011107	0.024874
	0.830758	3.84678	1.06659	4.41233									0.008377	0.011079	0.013148	0.027077
Ccr4	0.017974	0.042041	0.044782	0.150407		Ccr6	0.105503	0.156242	0.156063	0.467528		Il12a	0.237809	0.319814	0.307814	0.200632
	0.140585	0.065836	0.071388	0.135415			0.320149	0.182131	0.222367	0.360628			0.201095	0.356985	0.279397	0.199764
	0.076145	0.087878	0.044586	0.095005			0.25365	0.283445	0.166541	0.26794			0.272451	0.3226	0.286505	0.315618
	0.055283	0.079881	0.048227	0.174692			0.192608	0.147563	0.213032	0.477868			0.242051	0.425783	0.350167	0.242906
	0.053988	0.130462	0.070453	0.142049			0.176317	0.364609	0.215495	0.400442			0.3354	0.293089	0.241226	0.273028
	0.051324		0.070154				0.21701		0.257866				0.315493	0.273137	0.359553	0.220275
Il18	4.7001	8.60121	11.8377	5.30597		Ifng	0.006024	0.014724	0.008549	0.022419		Ccr5	0.212942	0.622953	0.754936	1.54312
	5.26187	8.70012	11.2902	7.15734			0.010907	0.015653	0.008667	0.01147			0.620571	0.739474	0.575467	1.00438
	7.022	10.7857	10.5086	8.52292			0.006659	0.021686	0.012569	0.015454			0.498439	1.5553	0.421088	0.940942
	8.04828	10.3851	7.84438	7.43303			0.004836	0.0078	0.004367	0.013305			0.494944	1.24148	0.41878	0.806355
	6.97233	9.96805	6.0259	7.92933			0.010064	0.012333	0.008342	0.018182			0.472407	1.50763	0.374617	1.23604
		10.4889	7.89559	4.41498			0.005063	0.008008	0.012582	0.011051			0.361678	1.14451	0.580552	0.961328
Il6	0.0225	0.103994	0.038393	0.083759		Tnf	0.008725	0.185086	0.008514	0.096695		Il1b	0.037183	0.138223	0.018717	0.050368
	0.018061	0.122149	0.021952	0.08522			0.007423	0.147918	0.007282	0.092686			0.032684	0.116235	0.010565	0.07621
	0.019272	0.089747	0.017554	0.079984			0.008347	0.166634	0.005806	0.10949			0.024495	0.157353	0.010952	0.087028
	0.02552	0.10374	0.01289	0.044915			0.005625	0.102521	0.006489	0.044705			0.012687	0.162718	0.010243	0.092259
	0.014912		0.023279				0.008929	0.164206	0.007834	0.099899			0.015405	0.128697	0.013351	0.075444
							0.005559		0.011228	0.119749
Ccl2	0.096276	1.7273	0.08901	1.20578		Il10	0.000515	0.004519	0.001962	0.003745		Ccl20	0.009122	0.010493	0.021298	0.02131
	0.056118	1.58827	0.070445	1.34716			0.000988	0.005306	0.001678	0.003353			0.007934	0.012052	0.007976	0.011678
	0.070216	3.43489	0.063688	1.7312			0.001585	0.004612	0.000672	0.002914			0.008298	0.020507	0.007967	0.016181
	0.043353	2.03458	0.054487	0.749577			0.001181	0.005121	0.001711	0.001769			0.006343	0.016866	0.011953	0.007325
	0.083703	2.78963	0.045221	1.03479			0.001344	0.004755	0.000847	0.002454			0.006248	0.006042	0.00609	0.011344
	0.067048		0.072451	0.653306									0.004975	0.009227	0.016538	0.005831
Il17a	0.000271	0.001086	0.000592	0.000355		Cxcl10	0.086988	3.29215	0.141771	0.642765		Il33	30.7451	57.2143	41.1239	40.8916
	0.000211		0.000298	0.000264			0.092935	2.0524	0.090204	0.546706			32.1384	79.8034	30.1428	36.8905
	8.81e-05		0.000429	3.45e-05			0.071895	5.04974	0.072385	0.780576			40.1043	70.6298	31.8038	43.1407
	0.000265		0.000177	0.000231			0.088658	2.46413	0.138097	0.429523			36.7996	78.0832	30.1273	29.5526
	8.37e-05			0.000285			0.161494	4.69218	0.108589	0.501537			38.3043	58.3876	25.9064	43.0825
				4.9e-05			0.100845		0.109705	0.551019			30.6785	54.5842	49.056	32.4815
Ccl5	0.063173	0.306559	0.117311	0.239957		Il13	0.000256	0.000501	0.001308	0.001967		Il23a	0.161461	0.378188	0.50384	0.456445
	0.120316	0.361634	0.069468	0.202736			0.000898	0.00147	0.001291	0.001261			0.172821	0.20996	0.384859	0.313488
	0.091584	0.603817	0.046625	0.205334			0.001418	0.001808	0.000897	0.001243			0.169975	0.130124	0.346078	0.33875
	0.077717	0.404631	0.05148	0.15184			0.000505	0.00037	0.000771	0.00087			0.175827	0.177705	0.310449	0.263219
	0.133323	0.717466	0.055623	0.22994			0.001054	0.000308	0.001204	0.001367			0.244459	0.137825	0.268918	0.358976
	0.062068		0.09942	0.12451			0.000902	0.000701	0.001601	0.000781			0.167753	0.135389	0.392478	0.302744

## Sheet: Fig-S4
Fig. S4a
	CD3+TCRγδ+	1d	3d	7d	28d	1y
Brain	Sham	3	5.83	6.42	10.7	2.19
		5.42	8.14	8.45	4.42	2.6
		4.2	6.33	7.3	7	1.8
	TBI	2.8	6.57	9.24	7.27	4.58
		3.43	8.71	12.4	8.27	5.73
		2.16	7.98	11.7	9.08	7.13
Blood	Sham	0.87	1.01	0.82	1.81	1.66
		1	1.15	0.83	1.56	1.67
		0.95	1.11	1	2	1.7
	TBI	1.05	1.36	1.14	1.44	1.34
		1.39	1.22	1.34	1.55	1.37
		1.08	1.44	1.27	0.99	1.46
cLN	Sham	0.58	0.68	1.58	0.68	0.78
		0.62	0.94	1.68	1.08	0.78
		0.5	0.94	1.19	0.88	0.8
	TBI	0.81	1.28	1.7	1.31	0.9
		0.77	1.5	1.32	1.65	0.89
		0.73	1.3	1.64	1.54	0.92
Spleen	Sham	1.7	2.39	2.64	1.67	1.39
		1.76	1.99	2.31	1.35	1.36
		1.8	2.29	2.78	1.65	1.33
	TBI	1.81	2.34	3.39	1.42	1.17
		2.03	2.5	3.19	1.47	1.16
		1.63	2.51	3.1	1.52	1.13
Fig. S4b
	TCRγδ+Vγ1+	1d	3d	7d	28d	1y
Brain	Sham	9.09	21.9	50	41.4	27.8
		12.5	52.8	20	44	50
		16.7	30	35	42.3	56
	TBI	25	61.1	50	29.6	31.7
		41.7	67.9	45.2	38.2	33.3
		27.3	61	66.2	48.3	38.1
Blood	Sham	37.5	39.2	16.7	25.8	13.8
		30	32.4	29.6	32.3	14.8
		35.7	44.4	27.3	18.2	14.1
	TBI	48.5	48.8	28.6	35.5	13.2
		50	55.2	28.6	43.2	13.3
		44.4	60.9	35.7	47.6	13.9
cLN	Sham	35.4	32	26.4	23.9	31.2
		32.5	24.5	19.1	19.1	30.4
		32	27.9	20.8	27.2	32.2
	TBI	34.9	34.6	57.1	37.4	19.1
		32.8	39.2	55.5	43.8	21.5
		34.6	35.9	56.2	34.8	19
Spleen	Sham	48.3	41.4	46.6	40	46.3
		45.5	40	42	38.6	44.9
		45	40.6	47.3	42.3	44.4
	TBI	43.9	44.8	50.4	42.4	42.5
		42.5	43.6	46.8	40.8	42.3
		42.1	45.8	45.3	44.6	40.1
	TCRγδ+Vγ4+	1d	3d	7d	28d	1y
Brain	Sham	0	0	0	0	0
		0	0	0	0	0
		0	0	0	0	0
	TBI	0	2.2	4.05	4.55	2.22
		3.39	2.8	2.56	7.27	3.57
		6.25	1.28	3.23	4.55	1.16
Blood	Sham	42.9	41.2	25	22.6	14.8
		50	58.8	29.6	29	12.2
		42.9	35.6	33.3	36.4	16.9
	TBI	33.3	30.2	14.3	18.9	22.3
		34.6	33.3	28.6	15.4	24
		31.8	21.7	28.6	14.3	25
cLN	Sham	43.8	43.5	39.4	48.1	40.1
		40	37.3	40.5	53.7	42.7
		39.4	45.7	36.7	45.7	41.9
	TBI	47.4	38.9	19.9	36.1	34.6
		42.2	33	21.8	38	30.9
		45.2	37.7	22.1	37.6	30.9
Spleen	Sham	31.6	34.3	20.6	26.3	33.2
		34.4	34.1	20.5	24.3	33
		31	33	17.8	30.7	32.7
	TBI	37.4	35.8	24.4	35.8	35.2
		38.1	35.2	22.1	36.4	37.3
		38.7	36.2	25	35	35.9
	TCRγδ+Vγ1-Vγ4-	1d	3d	7d	28d	1y
Brain	Sham	90.81	78	49.9	58.5	72.1
		87.4	47.1	79.9	55.9	49.9
		83.2	69.9	64.9	57.6	43.9
	TBI	74.9	36.6	45.85	65.75	65.98
		54.81	29.2	52.14	54.43	63.03
		66.35	37.62	30.47	47.05	60.64
Blood	Sham	18.8	17.6	41.7	35.5	66.4
		20	12.5	33.3	36.4	65.5
		14.3	11.1	54.5	33.3	67.1
	TBI	16.7	14.3	33.3	32.3	58.7
		18.2	14	42.9	33.3	61.8
		16.7	21.2	50	29.7	55.2
cLN	Sham	14.4	16.9	20.8	18.9	20.4
		19.9	23.7	20.5	14	19.6
		16.8	21	19.8	11.9	17.2
	TBI	20.6	15.1	8.64	13.6	31.2
		16.2	16.1	8.92	14.4	36.6
		19.1	17	8.65	14.9	36.4
Spleen	Sham	14.5	13.2	12.9	11.1	13.7
		13.1	15.6	11.1	10.6	12.7
		15.2	13.5	11.6	11.2	13.5
	TBI	11.6	11.6	8.3	10.3	15.7
		14.7	12.2	8.71	9.63	14.2
		12.9	11.2	9.9	9.4	14.4

[truncated: 5 more sheets: Fig-S5, Fig-S6, Fig-S7, Fig-S8, Fig-S9]
